# Supplementary material for: Mapping long‐range contacts between risk loci and target genes in human diseases with Capture Hi‐C
Source: Clin Transl Med. 2020 Sep 27;10(5):e183. doi: 10.1002/ctm2.183 (PMC7520083; doi:10.1002/ctm2.183)
Supplement: Supplementary file 2 — Supporting Information [file CTM2-10-e183-s002.xls]

## Sheet: Table list
Supplementary Table 1: Interacting genes of risk loci in breast cancer.
Supplementary Table 2: Interactions regions annotation of different cell types.
Supplementary Table 3: Interacting genes of 5 risk loci in autoimmune diseases via Capture Hi-C.
Supplementary Table 4: Interacting genes of risk loci in IgG glycosylation from GM12878 and CD34+ cells.
Supplementary Table 5: Interacting genes of risk loci in multiple sclerosis from GM12878 and CD34+ cells.
Supplementary Table 6: Interacting genes of risk loci in inflammatory bowel disease from GM12878 and CD34+ cells.
Supplementary Table 7: Interacting genes of risk loci in Crohn's disease from GM12878 and CD34+ cells.
Supplementary Table 8: Interacting genes of risk loci in ulcerative colitis from GM12878 and CD34+ cells.
Supplementary Table 9: Interacting genes of risk loci in systemic lupus erythematosus from GM12878 and CD34+ cells.
Supplementary Table 10: Interacting genes of risk loci in asthma from GM12878 and CD34+ cells.
Supplementary Table 11: Interacting genes of risk loci in rheumatoid arthritis from GM12878 and CD34+ cells.
Supplementary Table 12: Interacting genes of risk loci in primary biliary cirrhosis from GM12878 and CD34+ cells.
Supplementary Table 13: Interacting genes of risk loci psoriasis from GM12878 and CD34+ cells.
Supplementary Table 14: Interacting genes of risk loci in Graves' disease from GM12878 and CD34+ cells.
Supplementary Table 15: Interacting genes of risk loci in Celiac disease from GM12878 and CD34+ cells.
Supplementary Table 16: Interacting genes of risk loci in inflammatory biomarkers from GM12878 and CD34+ cells.
Supplementary Table 17: Interacting genes of risk loci in systemic sclerosis from GM12878 and CD34+ cells.
Supplementary Table 18: Interacting genes of risk loci in other autoimmune diseases from GM12878 and CD34+ cells.

## Sheet: Table S1
Risk region	SNP(s)	C HI-C target genes
Interactions with the gene nearby the risk loci
5q11.2	rs889312	MAP3K1
6p23	rs204247	RANBP9
9q31.2	rs10759243	KLF4
9q31.2	rs865686	KLF4
10q22,3	rs704010	ZMIZ1
10q26.13	rs2981579	FGFR2
12q24.21	rs1292011	TBX3
14q13.3	rs2236007	PAX9
19q13.31	rs3760982	KCNN4
Interactions with one of the genes nearby the risk loci
1p36.22	s616488	APITD1 / DFFA / PEX14 / PGD
2q31.1	rs2016394	CDCA7 / DLX2 / DYNC1/2
2q31.1	rs1550623	CDCA7 / DLX2
3p24.1	rs4973768	NGLY1 / OXSM / SLC4A7
4q24	rs9790517	CENPE / PPA2 / TET2
8q21.11	rs6472903	HNF4G / PEX2
8q21.11	rs2943559	HNF4G / PEX2
8q24.21	rs13281615	CCDC26 / CASC11 / MYC / PVT1 / CCDC26 / NSMCE2
8q24.21	rs11780156	CCDC26 / CASC11 / MYC
9p213	rs1011970	CDKN2A / CDKN2B / MTAP
10p12.31	rs7072776	BMI1 / COMMD3 / LOC100499489/ MIR1915 / C100M114 / MLLT10 / c10orf140
	rs11g1448
11p15.5	rs3817198	FAM99B / KRTAP5-6 / IGF2 / KRTAP5-5 / MRPL23 / SNORD131 / TNNT3 /LSP1 / LIN01150
11q13.3	rs3903072	DKFZP761E198 / MIR1234 / OVOL1 / C11orf68 / DRAP1 / CCDC858 / CFL1 / CTSW / FIBP / FOSLI / KAT / MUS81 / EFEMP2 / RNASEH2C / SART1 / SNX32 / TSGA10IP / CCND1 / FADD
11q13.3	rs554219	CCND1 / LINC01488 / ORAOV1 / FADD / LOC338694 / MIR3164 / MRGPRF / MRPL21 / 1GHMBP2 / MYEOV / TPCN2
	rs78540526
	rs75915166
17q22	rs6504950	STXBP4 / COX11 / TOM1L1
Interactions bypassed genes nearby the risk loci
1p13.2	s11552449	OLFML3 / HIPKI
2q35	rs13387042	IGFBP5 / DIRC3
2q35	rs16857609	IGFBP5 / RPL37A
3p26.1	rs6762644	BHLHE40 / CAV3 / LINC00312 / LMCD1 / C3orf32 / RAD18 / SETD5
6q25.1	rs12662670	ESR1
	rs2046210
13q13.1	rs11571833	PDS5B
14q24.1	rs2588809	ZFP36L1
14q24.1	rs999737	ZFP36L1
16q12.2	rs17817449	CRNDE / IRX5 / IRX3 / LINCO2169
	rs1075995
19p13.1	rs8170	ANO8 / GTPBP3 / DDA1 / MRPL34 / NR2F6 / USEL / OCEL1
	rs2363956
19p13.11	rs4808801	LRRC25 / SSBP4 / ISYNA1 / LSM4 / MRPL34 / PGPEP1 / GDF15 / MIR3189 / UPFI
22q13.1	r6001930	LOC101927257

## Sheet: Table S2
Cell types	Cell lines	Enhance regions (100%)	Promoter regions
Colorectal carcinoma	HCT116	52.75	32.97
Normal cells	GM12878	32.97	9.89
	H1hESC	32.97	12.09
	HMEC	47.25	7.69
	HSMM	41.76	10.99
	HUVEC	43.96	12.09
	NHEK	38.46	9.89
	NHLF	31.87	9.89
Carcinoma	HEPG2	39.56	13.19
	K562	18.68	8.79

## Sheet: Table S3
Study	Disease	Risk SNPs	Interaction genes
Paul’s study	T1D	rs3087243	RAPH1
	JIA	rs1408272	HFE / HIST1H4C
	RA	rs657075	RAPGEF6
	PsA	rs610604	AL357060.1 / RP11-95M15.2 / Y_RNA / RP11-10J5.1 / RP11-240M16.1
	RA	rs911263	ZFP36L1
	RA	rs3784099	ZFP36L1
Borbala’s study	T1D	rs3087243	CD28
		rs1408272	SLC17A4 / SLC17A3 / SCGN / RP3 / LRRC16A / HIST1H4C / HIST1H2AB
	Red blood cell traits
	RA	rs657075	IL3 / AC063976.4 / AC034228.3 / AC034228.4 / AC034228.2 / SLC22A4 / RNU7-15P
	Psoriasis	rs610604	AL357060.1 / OLIG3
	Primary biliary cirrhosis	rs911263	ZFP36L1
	Breast cancer	rs3784099	U6.576 / CTD-2325P2.3

## Sheet: IgG glycosylation
GM12878 cells						CD34+ cells
Bait		Other End				Bait		Other End
chr	bait_interaction genes	chr	SNP	risk allele frequency	previous gene	chr	bait_interaction genes	chr	SNP	risk allele frequency	previous gene
chr5	AC008592.4-001	chr5	rs7734985	0.336041	MIR583-201	chr14	PGF-001|PGF-003|PGF-002|PGF-008	chr14	rs722599	0.43015	YLPM1-008,YLPM1-001,YLPM1-003,YLPM1-009,YLPM1-201,YLPM1-202
chr14	RPS6KL1-007|RPS6KL1-002|RPS6KL1-008|RPS6KL1-014|RPS6KL1-013|RPS6KL1-012|RPS6KL1-005|RPS6KL1-009|RPS6KL1-201|RPS6KL1-202	chr14	rs722599	0.43015	YLPM1-008,YLPM1-001,YLPM1-003,YLPM1-009,YLPM1-201,YLPM1-202	chr21	DSCR3-001|DSCR3-006|DSCR3-011|DSCR3-005|DSCR3-202|DSCR3-201|DSCR3-014	chr21	rs11700462	0.896982	DYRK1A-001,DYRK1A-004,DYRK1A-005,DYRK1A-003,DYRK1A-006,DYRK1A-008,DYRK1A-201,DYRK1A-202,DYRK1A-203
chr14	ACYP1-001|ACYP1-002|ACYP1-005|ACYP1-003|ACYP1-006|ACYP1-004	chr14	rs722599	0.43015	YLPM1-008,YLPM1-001,YLPM1-003,YLPM1-009,YLPM1-201,YLPM1-202	chr3	PLCH1-AS2-001	chr3	rs3851357	0.805636	PLCH1-AS2-001
chr14	U6.516-201	chr14	rs722599	0.43015	YLPM1-008,YLPM1-001,YLPM1-003,YLPM1-009,YLPM1-201,YLPM1-202	chr3	PLCH1-AS1-001	chr3	rs3851357	0.805636	PLCH1-AS2-001
chr14	PGF-001|PGF-003|PGF-002|PGF-008	chr14	rs722599	0.43015	YLPM1-008,YLPM1-001,YLPM1-003,YLPM1-009,YLPM1-201,YLPM1-202	chr5	ELL2-001|ELL2-010|ELL2-005|ELL2-201	chr5	rs4869266	0.664912	MIR583-201
chr14	RP11-950C14.7-001	chr14	rs722599	0.43015	YLPM1-008,YLPM1-001,YLPM1-003,YLPM1-009,YLPM1-201,YLPM1-202	chr6	PDSS2-001|PDSS2-003|PDSS2-002|PDSS2-202|PDSS2-201	chr6	rs2430457	0.006978	U6.1075-201
chr14	LTBP2-001|LTBP2-003|LTBP2-007|LTBP2-004	chr14	rs722599	0.43015	YLPM1-008,YLPM1-001,YLPM1-003,YLPM1-009,YLPM1-201,YLPM1-202	chr7	AC020743.2-001	chr7	rs4917017	0.705766	AC020743.2-001
chr14	MLH3-001|MLH3-004|MLH3-002|MLH3-003|MLH3-006|MLH3-007|MLH3-201|MLH3-202|MLH3-203	chr14	rs722599	0.43015	YLPM1-008,YLPM1-001,YLPM1-003,YLPM1-009,YLPM1-201,YLPM1-202	chr7	C7orf72-001	chr7	rs4917017	0.705766	AC020743.2-001
chr21	DSCR3-001|DSCR3-006|DSCR3-011|DSCR3-005|DSCR3-202|DSCR3-201|DSCR3-014	chr21	rs11700462	0.896982	DYRK1A-001,DYRK1A-004,DYRK1A-005,DYRK1A-003,DYRK1A-006,DYRK1A-008,DYRK1A-201,DYRK1A-202,DYRK1A-203	chr8	LONRF1-001|LONRF1-008|LONRF1-003|LONRF1-004	chr8	rs17120471	0.101965	LONRF1-001,LONRF1-008,LONRF1-003,LONRF1-004
chr21	PIGP-004|PIGP-001|PIGP-002|PIGP-005|PIGP-003|PIGP-007	chr21	rs11700462	0.896982	DYRK1A-001,DYRK1A-004,DYRK1A-005,DYRK1A-003,DYRK1A-006,DYRK1A-008,DYRK1A-201,DYRK1A-202,DYRK1A-203	chr10	SORBS1-006|SORBS1-001|SORBS1-002|SORBS1-004|SORBS1-005|SORBS1-007|SORBS1-008|SORBS1-009|SORBS1-205|SORBS1-203|SORBS1-204|SORBS1-206|SORBS1-202|SORBS1-201	chr10	rs11188352	0.0425983	RP11-476E15.3-001
chr21	HLCS-002|HLCS-001|HLCS-003|HLCS-005|HLCS-004	chr21	rs11700462	0.896982	DYRK1A-001,DYRK1A-004,DYRK1A-005,DYRK1A-003,DYRK1A-006,DYRK1A-008,DYRK1A-201,DYRK1A-202,DYRK1A-203	chr14	CTD-2503I6.1-001	chr14	rs12431702	0.380448	U11.4-201
chr3	PLCH1-AS1-001	chr3	rs3851357	0.805636	PLCH1-AS2-001	chr16	U6.462-201	chr16	rs3213473	0.851097	ABCC1-001,ABCC1-205,ABCC1-202,ABCC1-204,ABCC1-201,ABCC1-203,ABCC1-206
chr3	PLCH1-AS2-001	chr3	rs3851357	0.805636	PLCH1-AS2-001	chr20	RALGAPA2-001|RALGAPA2-002|RALGAPA2-007|RALGAPA2-006|RALGAPA2-005|RALGAPA2-004|RALGAPA2-201|RALGAPA2-202	chr20	rs6132333	0.0251061	INSM1-201
chr3	C3orf33-001|C3orf33-202|C3orf33-201	chr3	rs3851357	0.805636	PLCH1-AS2-001	chr3	AC024158.1-201	chr3	rs1672743	0.053157	CRBN-005,CRBN-001,CRBN-004,CRBN-010,CRBN-201
chr3	MME-AS1-001	chr3	rs3851357	0.805636	PLCH1-AS2-001	chr3	C3orf77-001	chr3	rs13323323	0.732787	C3orf77-001
chr3	GPR149-001	chr3	rs3851357	0.805636	PLCH1-AS2-001	chr11	FAM55A-004|FAM55A-001|FAM55A-003|FAM55A-006|FAM55A-005|FAM55A-201	chr11	rs9326244	0.87893	REXO2-001,REXO2-006,REXO2-007,REXO2-003,REXO2-012,REXO2-014,REXO2-020,REXO2-017,REXO2-016
chr3	MME-007|MME-001|MME-008|MME-003|MME-004|MME-005|MME-006|MME-009|MME-010|MME-011|MME-012	chr3	rs3851357	0.805636	PLCH1-AS2-001	chr2	FABP1-001|FABP1-002	chr2	rs2919856	0.545002	SMYD1-003,SMYD1-002,SMYD1-001,SMYD1-201
chr5	AC008592.5-001	chr5	rs918629	0.745524	ELL2-001,ELL2-010,ELL2-005,ELL2-201	chr2	KRCC1-001	chr2	rs2919856	0.545002	SMYD1-003,SMYD1-002,SMYD1-001,SMYD1-201
chr5	MIR583-201	chr5	rs918629	0.745524	ELL2-001,ELL2-010,ELL2-005,ELL2-201	chr3	RP11-166N6.2-001	chr3	rs16863118	0.836539	CLRN1-003,CLRN1-001,CLRN1-005,CLRN1-002,CLRN1-201
chr5	U6.757-201	chr5	rs918629	0.745524	ELL2-001,ELL2-010,ELL2-005,ELL2-201	chr3	AC020636.1-201	chr3	rs16863118	0.836539	CLRN1-003,CLRN1-001,CLRN1-005,CLRN1-002,CLRN1-201
chr5	AC020900.1-201	chr5	rs918629	0.745524	ELL2-001,ELL2-010,ELL2-005,ELL2-201	chr4	RP11-36B15.1-001	chr4	rs4832928	0.701398	RP11-36B15.1-001
chr5	AC008592.4-001	chr5	rs4869266	0.664912	MIR583-201	chr5	CTB-118N6.3-003|CTB-118N6.3-002|CTB-118N6.3-001|CTB-118N6.3-004|CTB-118N6.3-005|CTB-118N6.3-006	chr5	rs7734156	0.0499572	U6.799-201
chr5	AC008592.5-001	chr5	rs4869266	0.664912	MIR583-201	chr5	SEMA6A-001|SEMA6A-002|SEMA6A-005|SEMA6A-004|SEMA6A-006|SEMA6A-003|SEMA6A-008|SEMA6A-009|SEMA6A-201	chr5	rs7734156	0.0499572	U6.799-201
chr5	PCSK1-001|PCSK1-002|PCSK1-005	chr5	rs4869266	0.664912	MIR583-201	chr8	TRAM1-002|TRAM1-001|TRAM1-004|TRAM1-201	chr8	rs13272623	0.154915	TRAM1-002,TRAM1-001,TRAM1-004,TRAM1-201
chr6	PDSS2-001|PDSS2-003|PDSS2-002|PDSS2-202|PDSS2-201	chr6	rs2430457	0.006978	U6.1075-201	chr8	snoU13.75-201	chr8	rs13272623	0.154915	TRAM1-002,TRAM1-001,TRAM1-004,TRAM1-201
chr6	SEC63-001|SEC63-007|SEC63-202|SEC63-201	chr6	rs2430457	0.006978	U6.1075-201	chr13	FRY-001|FRY-003|FRY-004|FRY-201|FRY-203|FRY-202|FRY-204	chr13	rs7331540	0.442209	FRY-001,FRY-003,FRY-004,FRY-201,FRY-203,FRY-202,FRY-204
chr7	AC020743.2-001	chr7	rs4917017	0.705766	AC020743.2-001	chr13	RP11-37E23.5-001	chr13	rs7331540	0.442209	FRY-001,FRY-003,FRY-004,FRY-201,FRY-203,FRY-202,FRY-204
chr7	AC124014.1-201	chr7	rs4917017	0.705766	AC020743.2-001	chr17	C17orf57-201|C17orf57-203|C17orf57-202|C17orf57-014|C17orf57-001|C17orf57-009|C17orf57-003|C17orf57-007	chr17	rs11079764	0.513371	MYL4-203,MYL4-202,MYL4-201
chr7	FIGNL1-002|FIGNL1-001|FIGNL1-003|FIGNL1-004|FIGNL1-011|FIGNL1-006|FIGNL1-010|FIGNL1-007|FIGNL1-008|FIGNL1-009	chr7	rs4917017	0.705766	AC020743.2-001	chr17	U7.10-201	chr17	rs11079764	0.513371	MYL4-203,MYL4-202,MYL4-201
chr7	ZPBP-001|ZPBP-003|ZPBP-006	chr7	rs4917017	0.705766	AC020743.2-001	chr1	RP3-333A15.1-001	chr1	rs909848	0.607073	RP3-333A15.1-001
chr7	C7orf72-001	chr7	rs4917017	0.705766	AC020743.2-001	chr1	SAMD13-002|SAMD13-003|SAMD13-004|SAMD13-005|SAMD13-001|SAMD13-008|SAMD13-007|SAMD13-201	chr1	rs604708	0.970211	DNASE2B-001,DNASE2B-002
chr8	LONRF1-001|LONRF1-008|LONRF1-003|LONRF1-004	chr8	rs17120471	0.101965	LONRF1-001,LONRF1-008,LONRF1-003,LONRF1-004	chr1	SNORA2.1-201	chr1	rs604708	0.970211	DNASE2B-001,DNASE2B-002
chr8	RP11-3G21.1-001	chr8	rs9886428	0.455032	RP11-3G21.1-001	chr1	CLCA4-001|CLCA4-201	chr1	rs1953652	0.653295	CLCA4-001,CLCA4-201
chr8	U6.1049-201	chr8	rs9886428	0.455032	RP11-3G21.1-001	chr2	EPAS1-007|EPAS1-001	chr2	rs7582701	0.0373943	EPAS1-007,EPAS1-001
chr10	SORBS1-006|SORBS1-001|SORBS1-002|SORBS1-004|SORBS1-005|SORBS1-007|SORBS1-008|SORBS1-009|SORBS1-205|SORBS1-203|SORBS1-204|SORBS1-206|SORBS1-202|SORBS1-201	chr10	rs11188352	0.0425983	RP11-476E15.3-001	chr2	AC079117.1-001	chr2	rs6547115	0.391439	AC079117.1-001
chr10	C10orf129-001|C10orf129-203|C10orf129-201|C10orf129-202	chr10	rs11188352	0.0425983	RP11-476E15.3-001	chr3	SLC6A1-AS1-001	chr3	rs4684059	0.369267	HRH1-002,HRH1-003,HRH1-004,HRH1-001
chr10	PDLIM1-001	chr10	rs11188352	0.0425983	RP11-476E15.3-001	chr4	RP11-12A1.1-001|RP11-12A1.1-002|RP11-12A1.1-003	chr4	rs10049992	0.201849	U6.969-201
chr10	C10orf131-001|C10orf131-201	chr10	rs11188352	0.0425983	RP11-476E15.3-001	chr5	CMYA5-001	chr5	rs6859704	0.076924	PAPD4-007,PAPD4-002,PAPD4-001,PAPD4-202,PAPD4-201
chr12	NTF3-001|NTF3-201	chr12	rs2110166	0.983044	NTF3-001,NTF3-201	chr5	ELL2-001|ELL2-010|ELL2-005|ELL2-201	chr5	rs7700895	0.783747	AC008592.5-001
chr12	KIAA0748-004|KIAA0748-015|KIAA0748-007|KIAA0748-001|KIAA0748-003|KIAA0748-014|KIAA0748-005|KIAA0748-013|KIAA0748-011|KIAA0748-009|KIAA0748-008	chr12	rs1386809	0.284827	NEUROD4-001	chr5	AC008592.5-001	chr5	rs7700895	0.783747	AC008592.5-001
chr12	OR9K2-001	chr12	rs1386809	0.284827	NEUROD4-001	chr5	U6.476-201	chr5	rs11958404	0.113988	U2.22-201
chr12	PPP1R1A-001|PPP1R1A-004|PPP1R1A-201	chr12	rs1386809	0.284827	NEUROD4-001	chr6	TRDN-001|TRDN-004|TRDN-002|TRDN-003|TRDN-204|TRDN-203|TRDN-205|TRDN-207|TRDN-208|TRDN-202|TRDN-206|TRDN-201	chr6	rs9490860	0.231696	TRDN-001,TRDN-004,TRDN-002,TRDN-003,TRDN-204,TRDN-203,TRDN-205,TRDN-207,TRDN-208,TRDN-202,TRDN-206,TRDN-201
chr12	LACRT-004|LACRT-003|LACRT-001	chr12	rs1386809	0.284827	NEUROD4-001	chr6	EPB41L2-013|EPB41L2-008|EPB41L2-007|EPB41L2-004|EPB41L2-001|EPB41L2-015|EPB41L2-006|EPB41L2-010|EPB41L2-018|EPB41L2-014|EPB41L2-005|EPB41L2-011|EPB41L2-012|EPB41L2-009|EPB41L2-029|EPB41L2-027|EPB41L2-003|EPB41L2-016|EPB41L2-024|EPB41L2-023|EPB41L2-022|EPB41L2-025|EPB41L2-021|EPB41L2-201|EPB41L2-202	chr6	rs6908917	0.751957	SAMD3-001,SAMD3-006,SAMD3-002,SAMD3-005,SAMD3-003,SAMD3-007,SAMD3-004,SAMD3-013,SAMD3-011,SAMD3-012
chr12	OR6C68-001|OR6C68-201	chr12	rs1386809	0.284827	NEUROD4-001	chr6	SAMD5-001	chr6	rs9403856	0.861471	STXBP5-001,STXBP5-002,STXBP5-003,STXBP5-005,STXBP5-004,STXBP5-203,STXBP5-201,STXBP5-202
chr14	CTD-2503I6.1-001	chr14	rs12431702	0.380448	U11.4-201	chr7	MIR1200-201	chr7	rs10488029	0.105788	AC009196.1-001
chr14	PRKD1-001|PRKD1-002|PRKD1-007|PRKD1-008	chr14	rs12431702	0.380448	U11.4-201	chr7	AC009196.1-201	chr7	rs10488029	0.105788	AC009196.1-001
chr16	FOPNL-001	chr16	rs3213473	0.851097	ABCC1-001,ABCC1-205,ABCC1-202,ABCC1-204,ABCC1-201,ABCC1-203,ABCC1-206	chr7	POU6F2-002|POU6F2-001|POU6F2-003	chr7	rs10464366	0.230054	POU6F2-002,POU6F2-001,POU6F2-003
chr17	SDK2-002|SDK2-004|SDK2-006|SDK2-007|SDK2-201|SDK2-203|SDK2-202	chr17	rs12451840	0.0417942	SDK2-002,SDK2-004,SDK2-006,SDK2-007,SDK2-201,SDK2-203,SDK2-202	chr9	TEK-003|TEK-002|TEK-005|TEK-004|TEK-201	chr9	rs1577330	0.245381	LRRC19-001
chr20	RALGAPA2-001|RALGAPA2-002|RALGAPA2-007|RALGAPA2-006|RALGAPA2-005|RALGAPA2-004|RALGAPA2-201|RALGAPA2-202	chr20	rs6132333	0.0251061	INSM1-201	chr9	TMEM215-001	chr9	rs10971170	0.96953	TMEM215-001
chr20	NAA20-001|NAA20-006|NAA20-007	chr20	rs6132333	0.0251061	INSM1-201	chr9	U6.295-201	chr9	rs4745661	0.684847	GNA14-001
chr20	RP5-1096J16.1-001	chr20	rs6132333	0.0251061	INSM1-201	chr9	NCRNA00092-001	chr9	rs1547201	0.530244	NCRNA00092-001
chr1	DEPDC1-002|DEPDC1-001|DEPDC1-004|DEPDC1-201	chr1	rs435066	0.196104	RPE65-001	chr9	FCN2-001|FCN2-201	chr9	rs2094962	0.901323	FCN1-001,FCN1-202,FCN1-201
chr1	MIR1262-201	chr1	rs435066	0.196104	RPE65-001	chr9	RP11-426A6.7-001	chr9	rs2094962	0.901323	FCN1-001,FCN1-202,FCN1-201
chr1	CACNA1E-004|CACNA1E-001|CACNA1E-002|CACNA1E-006|CACNA1E-003|CACNA1E-201|CACNA1E-202|CACNA1E-203	chr1	rs3845441	0.127711	CACNA1E-004,CACNA1E-001,CACNA1E-002,CACNA1E-006,CACNA1E-003,CACNA1E-201,CACNA1E-202,CACNA1E-203	chr10	SEPHS1-001|SEPHS1-002|SEPHS1-003|SEPHS1-004|SEPHS1-201|SEPHS1-202|SEPHS1-203	chr10	rs17153352	0.822656	RP11-445K13.2-001
chr1	TEDDM1-001	chr1	rs3845441	0.127711	CACNA1E-004,CACNA1E-001,CACNA1E-002,CACNA1E-006,CACNA1E-003,CACNA1E-201,CACNA1E-202,CACNA1E-203	chr10	U6.113-201	chr10	rs17783561	0.135586	SORCS1-002,SORCS1-001,SORCS1-004,SORCS1-201
chr1	USH2A-002|USH2A-001|USH2A-201	chr1	rs7532570	0.0626115	RP5-1099E6.3-001	chr12	RP11-396F22.1-001	chr12	rs11169838	0.680712	SYT10-001,SYT10-201
chr1	RP5-1099E6.3-001	chr1	rs7532570	0.0626115	RP5-1099E6.3-001	chr15	FMN1-201	chr15	rs6494964	0.686051	AC090098.1-201
chr1	U1.38-201	chr1	rs7532570	0.0626115	RP5-1099E6.3-001	chr1	ABCA4-001|ABCA4-204|ABCA4-203|ABCA4-202|ABCA4-201	chr1	rs12750249	0.256633	snoU13.51-201
chr1	CHRM3-001|CHRM3-002	chr1	rs1339738	0.085755	U6.1129-201	chr6	CNR1-001|CNR1-006|CNR1-002|CNR1-003|CNR1-004|CNR1-005|CNR1-007|CNR1-201|CNR1-202|CNR1-203	chr6	rs2610739	0.187487	CNR1-001,CNR1-006,CNR1-002,CNR1-003,CNR1-004,CNR1-005,CNR1-007,CNR1-201,CNR1-202,CNR1-203
chr2	AC144450.1-001	chr2	rs10206020	0.188382	TPO-006,TPO-001,TPO-002,TPO-010,TPO-005,TPO-004,TPO-007,TPO-012,TPO-009,TPO-201,TPO-202,TPO-203,TPO-204,TPO-206,TPO-205	chr7	PPP1R3A-001|PPP1R3A-002	chr7	rs6466479	0.122477	FOXP2-003,FOXP2-014,FOXP2-007,FOXP2-004,FOXP2-001,FOXP2-005,FOXP2-010,FOXP2-020,FOXP2-017,FOXP2-015,FOXP2-018,FOXP2-016,FOXP2-203,FOXP2-201,FOXP2-202
chr2	AC093390.1-001	chr2	rs10206020	0.188382	TPO-006,TPO-001,TPO-002,TPO-010,TPO-005,TPO-004,TPO-007,TPO-012,TPO-009,TPO-201,TPO-202,TPO-203,TPO-204,TPO-206,TPO-205	chr1	SKI-001	chr1	rs12045693	0.573033	SKI-001
chr2	AC007179.1-201	chr2	rs10203166	0.974136	AC007179.1-201	chr1	RER1-004|RER1-001|RER1-002|RER1-006|RER1-202|RER1-201	chr1	rs12045693	0.573033	SKI-001
chr2	AC007131.1-201	chr2	rs10203166	0.974136	AC007179.1-201	chr3	RYBP-001	chr3	rs9832314	0.0559349	RYBP-001
chr2	LYG1-001|LYG1-002	chr2	rs2200578	0.788386	LYG2-003,LYG2-001,LYG2-004,LYG2-201	chr3	U1.6-201	chr3	rs9832314	0.0559349	RYBP-001
chr2	C2orf55-001|C2orf55-006|C2orf55-003|C2orf55-005|C2orf55-002	chr2	rs2200578	0.788386	LYG2-003,LYG2-001,LYG2-004,LYG2-201	chr3	AC112219.1-201	chr3	rs9832314	0.0559349	RYBP-001
chr2	LIPT1-001|LIPT1-002|LIPT1-003|LIPT1-005|LIPT1-006|LIPT1-204|LIPT1-203|LIPT1-201|LIPT1-202	chr2	rs2200578	0.788386	LYG2-003,LYG2-001,LYG2-004,LYG2-201	chr5	AC008592.5-001	chr5	rs3777193	0.712114	AC008592.5-001
chr2	AC079154.1-001	chr2	rs11899928	0.0215232	AC079154.1-001	chr5	ELL2-001|ELL2-010|ELL2-005|ELL2-201	chr5	rs3777193	0.712114	AC008592.5-001
chr2	FMNL2-001|FMNL2-002|FMNL2-201	chr2	rs11675841	0.607346	FMNL2-001,FMNL2-002,FMNL2-201	chr5	AC008592.4-001	chr5	rs3777193	0.712114	AC008592.5-001
chr2	AC114765.1-201	chr2	rs10198756	0.139069	DNPEP-001,DNPEP-005,DNPEP-015,DNPEP-013,DNPEP-006,DNPEP-019,DNPEP-008,DNPEP-014,DNPEP-007,DNPEP-017,DNPEP-202,DNPEP-201	chr7	AC005048.1-201	chr7	rs2072209	0.058276	DLD-001,DLD-006,DLD-003,DLD-005,DLD-202,DLD-201
chr2	DNPEP-001|DNPEP-005|DNPEP-015|DNPEP-013|DNPEP-006|DNPEP-019|DNPEP-008|DNPEP-014|DNPEP-007|DNPEP-017|DNPEP-202|DNPEP-201	chr2	rs10198756	0.139069	DNPEP-001,DNPEP-005,DNPEP-015,DNPEP-013,DNPEP-006,DNPEP-019,DNPEP-008,DNPEP-014,DNPEP-007,DNPEP-017,DNPEP-202,DNPEP-201	chr17	TBKBP1-201|TBKBP1-202	chr17	rs12950390	0.252525	TBX21-201
chr2	PID1-004|PID1-002|PID1-001|PID1-005|PID1-201	chr2	rs11890081	0.0172129	PID1-004,PID1-002,PID1-001,PID1-005,PID1-201	chr17	OSBPL7-201|OSBPL7-202	chr17	rs12950390	0.252525	TBX21-201
chr3	LRRN1-001	chr3	rs1672743	0.053157	CRBN-005,CRBN-001,CRBN-004,CRBN-010,CRBN-201	chr17	KPNB1-001|KPNB1-201|KPNB1-203|KPNB1-202	chr17	rs12950390	0.252525	TBX21-201
chr3	AC024158.1-201	chr3	rs1672743	0.053157	CRBN-005,CRBN-001,CRBN-004,CRBN-010,CRBN-201	chr2	MBOAT2-001|MBOAT2-006	chr2	rs9636252	0.641289	MBOAT2-001,MBOAT2-006
chr3	C3orf23-002|C3orf23-005|C3orf23-003|C3orf23-001	chr3	rs13323323	0.732787	C3orf77-001	chr2	HOXD11-001|HOXD11-201	chr2	rs4972806	0.635161	HOXD3-002,HOXD3-005,HOXD3-004,HOXD3-001
chr3	ZNF167-003|ZNF167-004|ZNF167-002|ZNF167-001|ZNF167-006|ZNF167-007|ZNF167-201	chr3	rs13323323	0.732787	C3orf77-001	chr2	HOXD1-001|HOXD1-201	chr2	rs4972806	0.635161	HOXD3-002,HOXD3-005,HOXD3-004,HOXD3-001
chr3	U8.6-201	chr3	rs6794649	0.159421	C3orf79-001	chr7	TSPAN13-001	chr7	rs2280655	0.977066	TSPAN13-001
chr4	RP11-556G22.3-001	chr4	rs11942476	0.855854	RP11-120A1.1-001	chr7	AC020743.2-001	chr7	rs6421315	0.368179	IKZF1-202,IKZF1-201,IKZF1-003,IKZF1-002,IKZF1-007,IKZF1-205,IKZF1-203,IKZF1-204,IKZF1-006,IKZF1-004,IKZF1-001
chr4	RP11-556G22.2-001	chr4	rs11942476	0.855854	RP11-120A1.1-001	chr7	AC124014.1-201	chr7	rs6421315	0.368179	IKZF1-202,IKZF1-201,IKZF1-003,IKZF1-002,IKZF1-007,IKZF1-205,IKZF1-203,IKZF1-204,IKZF1-006,IKZF1-004,IKZF1-001
chr4	RP11-778J15.1-001|RP11-778J15.1-002	chr4	rs7691216	0.155663	WDFY3-001,WDFY3-013,WDFY3-004,WDFY3-005,WDFY3-006,WDFY3-201	chr8	MTFR1-001|MTFR1-003|MTFR1-007|MTFR1-019|MTFR1-011|MTFR1-201	chr8	rs10504390	0.0802926	MTFR1-001,MTFR1-003,MTFR1-007,MTFR1-019,MTFR1-011,MTFR1-201
chr4	RP11-9B6.1-001	chr4	rs6853847	0.0304379	RP11-763F8.1-001	chr9	TEK-003|TEK-002|TEK-005|TEK-004|TEK-201	chr9	rs1334809	0.884653	TEK-003,TEK-002,TEK-005,TEK-004,TEK-201
chr5	MIR887-201	chr5	rs1039443	0.105031	MIR887-201	chr9	C9orf11-001|C9orf11-002|C9orf11-201	chr9	rs1334809	0.884653	TEK-003,TEK-002,TEK-005,TEK-004,TEK-201
chr5	FST-001|FST-006|FST-003|FST-004|FST-005	chr5	rs27323	0.421661	MOCS2-004,MOCS2-007,MOCS2-002,MOCS2-001,MOCS2-006,MOCS2-008	chr10	RP11-342D11.2-001	chr10	rs7902627	0.135379	ITGB1-001,ITGB1-005,ITGB1-009,ITGB1-004,ITGB1-010,ITGB1-016,ITGB1-006,ITGB1-012,ITGB1-015,ITGB1-003,ITGB1-007,ITGB1-013,ITGB1-002,ITGB1-202,ITGB1-201,ITGB1-203
chr6	AL035697.1-201	chr6	rs12207186	0.0677101	AL035697.1-201	chr12	RP11-61E11.2-001	chr12	rs10861342	0.0990687	C12orf45-001,C12orf45-002
chr7	NDUFA4-001	chr7	rs4720952	0.419615	PHF14-001,PHF14-201	chr16	GAN-001	chr16	rs3813009	0.22373	PLCG2-201
chr7	RP5-942I16.1-001	chr7	rs11765886	0.665166	RP5-942I16.1-001	chr16	PKD1L2-006|PKD1L2-005|PKD1L2-007|PKD1L2-201	chr16	rs3813009	0.22373	PLCG2-201
chr7	U6.1148-201	chr7	rs11765886	0.665166	RP5-942I16.1-001	chr1	ELTD1-001|ELTD1-002	chr1	rs6687262	0.55331	ELTD1-001,ELTD1-002
chr7	ZNF804B-001	chr7	rs10236237	0.267902	C7orf62-001	chr2	MIR217-201	chr2	rs2163237	0.671728	PNPT1-001
chr7	C7orf62-001	chr7	rs10236237	0.267902	C7orf62-001	chr3	U1.6-201	chr3	rs11128271	0.936277	RYBP-001
chr7	FZD1-201	chr7	rs2540552	0.581041	FZD1-201	chr3	SIDT1-001|SIDT1-201	chr3	rs11711311	0.39608	KIAA2018-002,KIAA2018-003,KIAA2018-201
chr8	C8orf42-001|C8orf42-002|C8orf42-201	chr8	rs17666538	0.0731514	C8orf42-001,C8orf42-002,C8orf42-201	chr6	TAP1-001|TAP1-201	chr6	rs1049110	0.346019	HLA-DQA2-001
chr8	C8orf80-001|C8orf80-002|C8orf80-201	chr8	rs11779594	0.930938	PNOC-004,PNOC-001,PNOC-002	chr7	IGF2BP3-001	chr7	rs11763760	0.797057	SNORD65.3-201
chr8	ZNF395-001|ZNF395-011|ZNF395-003|ZNF395-002|ZNF395-007|ZNF395-006|ZNF395-008|ZNF395-005|ZNF395-004	chr8	rs11779594	0.930938	PNOC-004,PNOC-001,PNOC-002	chr7	AC020743.2-001	chr7	rs6583437	0.636701	IKZF1-202,IKZF1-201,IKZF1-003,IKZF1-002,IKZF1-007,IKZF1-205,IKZF1-203,IKZF1-204,IKZF1-006,IKZF1-004,IKZF1-001
chr8	ELP3-009|ELP3-010|ELP3-011|ELP3-001|ELP3-003|ELP3-013|ELP3-007|ELP3-008|ELP3-017|ELP3-018|ELP3-201|ELP3-202|ELP3-203	chr8	rs11779594	0.930938	PNOC-004,PNOC-001,PNOC-002	chr7	GRM3-001|GRM3-004|GRM3-005|GRM3-002|GRM3-003|GRM3-203|GRM3-202|GRM3-201	chr7	rs2189812	0.258551	GRM3-001,GRM3-004,GRM3-005,GRM3-002,GRM3-003,GRM3-203,GRM3-202,GRM3-201
chr8	FZD3-002|FZD3-001|FZD3-201	chr8	rs11779594	0.930938	PNOC-004,PNOC-001,PNOC-002	chr8	ZNF572-001	chr8	rs11781525	0.974402	NDUFB9-001,NDUFB9-003,NDUFB9-002,NDUFB9-004
chr8	EXTL3-002|EXTL3-001|EXTL3-009|EXTL3-014|EXTL3-012	chr8	rs11779594	0.930938	PNOC-004,PNOC-001,PNOC-002	chr9	SLC46A2-001	chr9	rs10817408	0.149461	SLC46A2-001
chr8	RP11-300E4.2-001	chr8	rs1531590	0.227293	RP11-300E4.2-001	chr9	VAV2-001|VAV2-002|VAV2-003|VAV2-201	chr9	rs756777	0.208835	SARDH-001,SARDH-002,SARDH-005,SARDH-004,SARDH-204,SARDH-203,SARDH-206,SARDH-205,SARDH-202,SARDH-201
chr8	U6.417-201	chr8	rs16906415	0.107696	U1.10-201	chr10	SEPHS1-001|SEPHS1-002|SEPHS1-003|SEPHS1-004|SEPHS1-201|SEPHS1-202|SEPHS1-203	chr10	rs1095368	0.437467	AL138764.1-201
chr9	C9orf123-003	chr9	rs2381628	0.816537	SNRPEL1-001	chr10	SORBS1-006|SORBS1-001|SORBS1-002|SORBS1-004|SORBS1-005|SORBS1-007|SORBS1-008|SORBS1-009|SORBS1-205|SORBS1-203|SORBS1-204|SORBS1-206|SORBS1-202|SORBS1-201	chr10	rs12772243	0.0871224	RP11-476E15.3-001
chr9	snoZ13_snr52.1-201	chr9	rs10115586	0.702736	snoZ13_snr52.1-201	chr11	FGF3-001	chr11	rs10796849	0.111934	FGF4-001
chr10	GATA3-001|GATA3-002|GATA3-201	chr10	rs11255400	0.931314	TAF3-001,TAF3-201	chr12	U6.190-201	chr12	rs10877839	0.324798	U6.190-201
chr10	RP11-435M3.2-001	chr10	rs17558301	0.961067	GPR158-001	chr12	MON2-001|MON2-002|MON2-005|MON2-008|MON2-006|MON2-013|MON2-203|MON2-202|MON2-201	chr12	rs7301016	0.206214	RP11-863H1.1-001
chr10	PTPRE-003|PTPRE-007|PTPRE-006|PTPRE-004|PTPRE-203|PTPRE-201|PTPRE-202	chr10	rs10764775	0.340437	MKI67-001,MKI67-002,MKI67-202,MKI67-201,MKI67-203	chr13	FAM124A-001|FAM124A-003	chr13	rs7325564	0.74873	RNASEH2B-001,RNASEH2B-201,RNASEH2B-202
chr11	U6.105-201	chr11	rs2140930	0.348471	U6.105-201	chr14	RP11-944C7.1-002	chr14	rs2093746	0.26506	RP11-944C7.1-002
chr11	ALKBH8-001|ALKBH8-003|ALKBH8-002|ALKBH8-005	chr11	rs11212260	0.0281429	CWF19L2-001,CWF19L2-201,CWF19L2-202	chr17	SHISA6-001|SHISA6-003|SHISA6-002|SHISA6-201	chr17	rs8076431	0.851273	AC005725.1-201
chr11	ELMOD1-002|ELMOD1-001|ELMOD1-003	chr11	rs11212260	0.0281429	CWF19L2-001,CWF19L2-201,CWF19L2-202	chr19	ZNF677-202|ZNF677-201	chr19	rs2965260	0.898396	VN1R4-201
chr11	RP11-64D24.4-001	chr11	rs9326244	0.87893	REXO2-001,REXO2-006,REXO2-007,REXO2-003,REXO2-012,REXO2-014,REXO2-020,REXO2-017,REXO2-016	chr6	AL353597.1-201	chr6	rs9394438	0.713317	AL353597.1-201
chr12	CLECL1-001|CLECL1-003|CLECL1-002	chr12	rs7397814	0.791489	PZP-001,PZP-201	chr12	PTPRR-005|PTPRR-001|PTPRR-002|PTPRR-004|PTPRR-009|PTPRR-201	chr12	rs4760854	0.270107	PTPRB-001,PTPRB-003,PTPRB-008,PTPRB-009,PTPRB-007,PTPRB-004,PTPRB-006,PTPRB-010,PTPRB-201,PTPRB-202
chr12	ETV6-001|ETV6-004|ETV6-005	chr12	rs7314811	0.350103	ETV6-001,ETV6-004,ETV6-005	chr16	ZNF423-201|ZNF423-202	chr16	rs2080501	0.532296	C16orf78-001
chr12	RNU7-60P-201	chr12	rs7314811	0.350103	ETV6-001,ETV6-004,ETV6-005	chr20	CYP24A1-003|CYP24A1-004|CYP24A1-006	chr20	rs6064045	0.521165	BCAS1-002,BCAS1-001,BCAS1-003,BCAS1-004,BCAS1-201,BCAS1-204,BCAS1-203,BCAS1-202
chr12	MANSC1-001|MANSC1-002|MANSC1-003|MANSC1-004|MANSC1-005	chr12	rs7314811	0.350103	ETV6-001,ETV6-004,ETV6-005	chr20	AC005220.3-001	chr20	rs6064045	0.521165	BCAS1-002,BCAS1-001,BCAS1-003,BCAS1-004,BCAS1-201,BCAS1-204,BCAS1-203,BCAS1-202
chr12	AC007450.1-201	chr12	rs7314811	0.350103	ETV6-001,ETV6-004,ETV6-005	chr4	U6.636-201	chr4	rs11568995	0.988498	EGF-002,EGF-001,EGF-003
chr12	RP11-180M15.4-001	chr12	rs7314811	0.350103	ETV6-001,ETV6-004,ETV6-005	chr4	EGF-002|EGF-001|EGF-003	chr4	rs11568995	0.988498	EGF-002,EGF-001,EGF-003
chr12	DUSP16-001|DUSP16-003|DUSP16-002|DUSP16-201	chr12	rs7314811	0.350103	ETV6-001,ETV6-004,ETV6-005	chr4	RP11-380D23.1-001	chr4	rs11568995	0.988498	EGF-002,EGF-001,EGF-003
chr12	PDZRN4-001|PDZRN4-002|PDZRN4-003	chr12	rs13328933	0.948348	CNTN1-003,CNTN1-005,CNTN1-001,CNTN1-008,CNTN1-007,CNTN1-004,CNTN1-006,CNTN1-002,CNTN1-201,CNTN1-202	chr4	LRIT3-001|LRIT3-002|LRIT3-201	chr4	rs11568995	0.988498	EGF-002,EGF-001,EGF-003
chr12	CPSF6-001|CPSF6-003|CPSF6-004|CPSF6-006	chr12	rs12367448	0.831671	AC139931.1-201	chr9	RP11-326F20.5-001|RP11-326F20.5-002	chr9	rs3780486	0.737437	SMU1-001,SMU1-201
chr12	LYZ-001|LYZ-003|LYZ-004	chr12	rs12367448	0.831671	AC139931.1-201	chr9	SPINK4-002|SPINK4-001|SPINK4-201	chr9	rs3780486	0.737437	SMU1-001,SMU1-201
chr12	TMEM132D-002|TMEM132D-001	chr12	rs12580240	0.0139851	GLT1D1-002,GLT1D1-001,GLT1D1-005,GLT1D1-201	chr9	SMU1-001|SMU1-201	chr9	rs3780486	0.737437	SMU1-001,SMU1-201
chr13	POU4F1-001	chr13	rs2184180	0.362504	RNF219-001	chr9	U4atac.10-201	chr9	rs3780486	0.737437	SMU1-001,SMU1-201
chr14	MDGA2-001|MDGA2-002|MDGA2-007|MDGA2-005|MDGA2-203|MDGA2-202|MDGA2-201	chr14	rs4143912	0.416787	SNORA25.11-201	chr9	BAG1-002|BAG1-001|BAG1-011|BAG1-010|BAG1-201	chr9	rs3780486	0.737437	SMU1-001,SMU1-201
chr14	GOLGA5-001|GOLGA5-003|GOLGA5-202|GOLGA5-201	chr14	rs7160685	0.700909	LGMN-004,LGMN-001,LGMN-020,LGMN-002,LGMN-005,LGMN-012,LGMN-011,LGMN-015,LGMN-010,LGMN-009,LGMN-018,LGMN-202,LGMN-201,LGMN-204,LGMN-203	chr9	RP11-326F20.5-001|RP11-326F20.5-002	chr9	rs10113903	0.308538	SMU1-001,SMU1-201
chr14	NDUFB1-007|NDUFB1-001|NDUFB1-006	chr14	rs7160685	0.700909	LGMN-004,LGMN-001,LGMN-020,LGMN-002,LGMN-005,LGMN-012,LGMN-011,LGMN-015,LGMN-010,LGMN-009,LGMN-018,LGMN-202,LGMN-201,LGMN-204,LGMN-203	chr9	U4atac.10-201	chr9	rs10113903	0.308538	SMU1-001,SMU1-201
chr14	TC2N-001|TC2N-004|TC2N-003|TC2N-002|TC2N-007	chr14	rs7160685	0.700909	LGMN-004,LGMN-001,LGMN-020,LGMN-002,LGMN-005,LGMN-012,LGMN-011,LGMN-015,LGMN-010,LGMN-009,LGMN-018,LGMN-202,LGMN-201,LGMN-204,LGMN-203	chr9	SPINK4-002|SPINK4-001|SPINK4-201	chr9	rs10113903	0.308538	SMU1-001,SMU1-201
chr14	TRIP11-001|TRIP11-002|TRIP11-005|TRIP11-201	chr14	rs7160685	0.700909	LGMN-004,LGMN-001,LGMN-020,LGMN-002,LGMN-005,LGMN-012,LGMN-011,LGMN-015,LGMN-010,LGMN-009,LGMN-018,LGMN-202,LGMN-201,LGMN-204,LGMN-203	chr9	RP11-326F20.5-001|RP11-326F20.5-002	chr9	rs10813951	0.262554	SMU1-001,SMU1-201
chr16	HEATR3-001|HEATR3-002	chr16	rs16944158	0.271065	C16orf78-001	chr9	U4atac.10-201	chr9	rs10813951	0.262554	SMU1-001,SMU1-201
chr16	TMEM188-203|TMEM188-202|TMEM188-201	chr16	rs16944158	0.271065	C16orf78-001	chr3	ADIPOQ-002|ADIPOQ-001|ADIPOQ-201	chr3	rs11710456	0.698798	ST6GAL1-001,ST6GAL1-006,ST6GAL1-007,ST6GAL1-010,ST6GAL1-009,ST6GAL1-011,ST6GAL1-012,ST6GAL1-013,ST6GAL1-017,ST6GAL1-002,ST6GAL1-018,ST6GAL1-015,ST6GAL1-016,ST6GAL1-020,ST6GAL1-201
chr16	SLC38A8-201	chr16	rs444881	0.585535	AC009142.1-201	chr3	RP11-134F2.2-001|RP11-134F2.2-002	chr3	rs11710456	0.698798	ST6GAL1-001,ST6GAL1-006,ST6GAL1-007,ST6GAL1-010,ST6GAL1-009,ST6GAL1-011,ST6GAL1-012,ST6GAL1-013,ST6GAL1-017,ST6GAL1-002,ST6GAL1-018,ST6GAL1-015,ST6GAL1-016,ST6GAL1-020,ST6GAL1-201
chr16	MLYCD-201	chr16	rs444881	0.585535	AC009142.1-201	chr11	C11orf24-001|C11orf24-002|C11orf24-006	chr11	rs4930561	0.51067	CHKA-001,CHKA-002,CHKA-006
chr17	ANKFN1-001	chr17	rs2060070	0.76198	PCTP-201,PCTP-202,PCTP-203	chr11	C11orf63-001|C11orf63-002|C11orf63-201	chr11	rs2126200	0.541753	BSX-001
chr17	DYNLL2-201	chr17	rs8067912	0.0305423	MKS1-001,MKS1-003,MKS1-002,MKS1-201,MKS1-202,MKS1-203	chr11	CRTAM-001|CRTAM-002	chr11	rs2126200	0.541753	BSX-001
chr18	CBLN2-001	chr18	rs11665307	0.173309	SOCS6-001	chr12	FICD-001|FICD-003|FICD-002|FICD-004	chr12	rs918304	0.0096382	CMKLR1-001,CMKLR1-005,CMKLR1-002,CMKLR1-003,CMKLR1-004,CMKLR1-202,CMKLR1-201
chr20	MAFB-001|MAFB-201	chr20	rs6072161	0.573147	MAFB-001,MAFB-201	chr17	C17orf56-201|C17orf56-202	chr17	rs2279913	0.439263	AATK-AS1-001
chr20	TOP1-001	chr20	rs6072161	0.573147	MAFB-001,MAFB-201	chr17	MIR1250-201	chr17	rs2279913	0.439263	AATK-AS1-001
chr20	PLCG1-013|PLCG1-005|PLCG1-201	chr20	rs6102185	0.422548	MAFB-001,MAFB-201	chr1	AC104837.1-201	chr1	rs4650376	0.126318	AC104837.1-201
chr20	EMILIN3-001	chr20	rs6102185	0.422548	MAFB-001,MAFB-201	chr3	AC097639.1-201	chr3	rs4376071	0.313984	snoU13.176-201
chr20	TOP1-001	chr20	rs6102185	0.422548	MAFB-001,MAFB-201	chr4	KIAA0232-004|KIAA0232-001|KIAA0232-201	chr4	rs16839553	0.992978	TBC1D14-003,TBC1D14-001,TBC1D14-004,TBC1D14-002,TBC1D14-005,TBC1D14-009,TBC1D14-202,TBC1D14-201
chr2	THNSL2-005|THNSL2-004|THNSL2-002|THNSL2-001|THNSL2-201|THNSL2-202|THNSL2-203|THNSL2-204	chr2	rs2919856	0.545002	SMYD1-003,SMYD1-002,SMYD1-001,SMYD1-201	chr6	UNC93A-003|UNC93A-001|UNC93A-002	chr6	rs12528714	0.991049	TTLL2-001,TTLL2-201
chr2	FABP1-001|FABP1-002	chr2	rs2919856	0.545002	SMYD1-003,SMYD1-002,SMYD1-001,SMYD1-201	chr9	ACO1-001|ACO1-002|ACO1-003|ACO1-201|ACO1-202	chr9	rs7032871	0.278858	ACO1-001,ACO1-002,ACO1-003,ACO1-201,ACO1-202
chr2	KRCC1-001	chr2	rs2919856	0.545002	SMYD1-003,SMYD1-002,SMYD1-001,SMYD1-201	chr10	SEPHS1-001|SEPHS1-002|SEPHS1-003|SEPHS1-004|SEPHS1-201|SEPHS1-202|SEPHS1-203	chr10	rs1747683	0.414549	AL138764.1-201
chr3	AC020636.1-201	chr3	rs16863118	0.836539	CLRN1-003,CLRN1-001,CLRN1-005,CLRN1-002,CLRN1-201	chr10	UCMA-001	chr10	rs1747683	0.414549	AL138764.1-201
chr3	RP11-166N6.2-001	chr3	rs16863118	0.836539	CLRN1-003,CLRN1-001,CLRN1-005,CLRN1-002,CLRN1-201	chr11	MRGPRX2-001	chr11	rs7111562	0.14015	PTPN5-004,PTPN5-001,PTPN5-005,PTPN5-002,PTPN5-006,PTPN5-202,PTPN5-201
chr3	P2RY14-001|P2RY14-002|P2RY14-003	chr3	rs16863118	0.836539	CLRN1-003,CLRN1-001,CLRN1-005,CLRN1-002,CLRN1-201	chr14	SNORA79-201	chr14	rs10131728	0.872445	CEP128-203,CEP128-202,CEP128-201,CEP128-009,CEP128-011,CEP128-002,CEP128-010,CEP128-004,CEP128-012,CEP128-005,CEP128-001,CEP128-015
chr4	RELL1-001|RELL1-002|RELL1-003	chr4	rs4832928	0.701398	RP11-36B15.1-001	chr14	CEP128-203|CEP128-202|CEP128-201|CEP128-009|CEP128-011|CEP128-002|CEP128-010|CEP128-004|CEP128-012|CEP128-005|CEP128-001|CEP128-015	chr14	rs10131728	0.872445	CEP128-203,CEP128-202,CEP128-201,CEP128-009,CEP128-011,CEP128-002,CEP128-010,CEP128-004,CEP128-012,CEP128-005,CEP128-001,CEP128-015
chr4	TBC1D1-009|TBC1D1-001|TBC1D1-002|TBC1D1-006|TBC1D1-016|TBC1D1-018|TBC1D1-008|TBC1D1-019|TBC1D1-201	chr4	rs4832928	0.701398	RP11-36B15.1-001	chr15	MIR184-201	chr15	rs4779031	0.211702	MIR184-201
chr4	PGM2-001|PGM2-202|PGM2-201	chr4	rs4832928	0.701398	RP11-36B15.1-001	chr17	PLD6-001|PLD6-201	chr17	rs6502557	0.861939	MPRIP-005,MPRIP-006,MPRIP-001,MPRIP-002,MPRIP-008,MPRIP-003,MPRIP-004,MPRIP-203,MPRIP-201,MPRIP-202
chr5	CTB-118N6.3-003|CTB-118N6.3-002|CTB-118N6.3-001|CTB-118N6.3-004|CTB-118N6.3-005|CTB-118N6.3-006	chr5	rs7734156	0.0499572	U6.799-201	chr17	EIF4A3-201	chr17	rs1467979	0.823196	TBC1D16-201,TBC1D16-202
chr5	U6.799-201	chr5	rs7734156	0.0499572	U6.799-201	chr1	OLFML2B-001|OLFML2B-006|OLFML2B-002	chr1	rs3767633	0.145416	RP11-474I16.8-001,RP11-474I16.8-002
chr5	AC034236.2-201	chr5	rs7734156	0.0499572	U6.799-201	chr3	ADIPOQ-002|ADIPOQ-001|ADIPOQ-201	chr3	rs7652995	0.176702	ST6GAL1-001,ST6GAL1-006,ST6GAL1-007,ST6GAL1-010,ST6GAL1-009,ST6GAL1-011,ST6GAL1-012,ST6GAL1-013,ST6GAL1-017,ST6GAL1-002,ST6GAL1-018,ST6GAL1-015,ST6GAL1-016,ST6GAL1-020,ST6GAL1-201
chr5	SEMA6A-001|SEMA6A-002|SEMA6A-005|SEMA6A-004|SEMA6A-006|SEMA6A-003|SEMA6A-008|SEMA6A-009|SEMA6A-201	chr5	rs7734156	0.0499572	U6.799-201	chr4	RP11-36B15.1-001	chr4	rs2292298	0.360936	RP11-36B15.1-001
chr8	TRAM1-002|TRAM1-001|TRAM1-004|TRAM1-201	chr8	rs13272623	0.154915	TRAM1-002,TRAM1-001,TRAM1-004,TRAM1-201	chr9	DBH-001|DBH-002|DBH-201	chr9	rs7021663	0.209934	SARDH-001,SARDH-002,SARDH-005,SARDH-004,SARDH-204,SARDH-203,SARDH-206,SARDH-205,SARDH-202,SARDH-201
chr8	LACTB2-002|LACTB2-001	chr8	rs13272623	0.154915	TRAM1-002,TRAM1-001,TRAM1-004,TRAM1-201	chr22	CRYBB1-001	chr22	rs16982515	0.919025	CRYBB1-001
chr8	snoU13.75-201	chr8	rs13272623	0.154915	TRAM1-002,TRAM1-001,TRAM1-004,TRAM1-201	chr22	TFIP11-002|TFIP11-003|TFIP11-004|TFIP11-001|TFIP11-015|TFIP11-011|TFIP11-009|TFIP11-010|TFIP11-006|TFIP11-201	chr22	rs16982515	0.919025	CRYBB1-001
chr8	AC079089.1-201	chr8	rs13272623	0.154915	TRAM1-002,TRAM1-001,TRAM1-004,TRAM1-201	chr22	HPS4-005|HPS4-008|HPS4-006|HPS4-022|HPS4-201|HPS4-202	chr22	rs16982515	0.919025	CRYBB1-001
chr8	AC091047.1-201	chr8	rs13272623	0.154915	TRAM1-002,TRAM1-001,TRAM1-004,TRAM1-201	chr22	TPST2-001|TPST2-003|TPST2-002|TPST2-009|TPST2-006|TPST2-008|TPST2-005|TPST2-007|TPST2-004|TPST2-201	chr22	rs16982515	0.919025	CRYBB1-001
chr13	FRY-001|FRY-003|FRY-004|FRY-201|FRY-203|FRY-202|FRY-204	chr13	rs7331540	0.442209	FRY-001,FRY-003,FRY-004,FRY-201,FRY-203,FRY-202,FRY-204	chr22	MIR548J-201	chr22	rs16982515	0.919025	CRYBB1-001
chr13	RP11-37E23.5-001	chr13	rs7331540	0.442209	FRY-001,FRY-003,FRY-004,FRY-201,FRY-203,FRY-202,FRY-204	chr11	TRIM22-001|TRIM22-003|TRIM22-006|TRIM22-005|TRIM22-008|TRIM22-010|TRIM22-011|TRIM22-201|TRIM22-202	chr11	rs11820502	0.287789	HBG2-004,HBG2-001,HBG2-202,HBG2-201
chr13	PDS5B-006|PDS5B-012|PDS5B-201	chr13	rs7331540	0.442209	FRY-001,FRY-003,FRY-004,FRY-201,FRY-203,FRY-202,FRY-204	chr11	TRIM6-001|TRIM6-007|TRIM6-011|TRIM6-002|TRIM6-003|TRIM6-004|TRIM6-009|TRIM6-008|TRIM6-201	chr11	rs11820502	0.287789	HBG2-004,HBG2-001,HBG2-202,HBG2-201
chr13	N4BP2L1-001|N4BP2L1-002|N4BP2L1-005|N4BP2L1-201|N4BP2L1-202	chr13	rs7331540	0.442209	FRY-001,FRY-003,FRY-004,FRY-201,FRY-203,FRY-202,FRY-204	chr11	OR52D1-201	chr11	rs11820502	0.287789	HBG2-004,HBG2-001,HBG2-202,HBG2-201
chr17	C17orf57-201|C17orf57-203|C17orf57-202|C17orf57-014|C17orf57-001|C17orf57-009|C17orf57-003|C17orf57-007	chr17	rs11079764	0.513371	MYL4-203,MYL4-202,MYL4-201	chr12	RP11-341G23.3-001	chr12	rs1650123	0.577816	U8.18-201
chr17	U7.10-201	chr17	rs11079764	0.513371	MYL4-203,MYL4-202,MYL4-201	chr12	snoU13.307-201	chr12	rs1650123	0.577816	U8.18-201
chr17	KPNB1-001|KPNB1-201|KPNB1-203|KPNB1-202	chr17	rs11079764	0.513371	MYL4-203,MYL4-202,MYL4-201	chr12	U8.18-201	chr12	rs1650123	0.577816	U8.18-201
chr17	OSBPL7-201|OSBPL7-202	chr17	rs11079764	0.513371	MYL4-203,MYL4-202,MYL4-201	chr19	RFXANK-005|RFXANK-002|RFXANK-001|RFXANK-003|RFXANK-007|RFXANK-008|RFXANK-009|RFXANK-004|RFXANK-012|RFXANK-015|RFXANK-014|RFXANK-201	chr19	rs7249142	0.619273	TMEM161A-202,TMEM161A-201
chr1	RP3-333A15.1-001	chr1	rs909848	0.607073	RP3-333A15.1-001	chr19	TMEM161A-202|TMEM161A-201	chr19	rs7249142	0.619273	TMEM161A-202,TMEM161A-201
chr1	PTGER3-006|PTGER3-007|PTGER3-004|PTGER3-005|PTGER3-008|PTGER3-203|PTGER3-204|PTGER3-202|PTGER3-201|PTGER3-205	chr1	rs909848	0.607073	RP3-333A15.1-001	chr19	SLC25A42-201	chr19	rs7249142	0.619273	TMEM161A-202,TMEM161A-201
chr1	MIR186-201	chr1	rs909848	0.607073	RP3-333A15.1-001	chr19	HAPLN4-201	chr19	rs7249142	0.619273	TMEM161A-202,TMEM161A-201
chr1	RP11-181B18.1-001|RP11-181B18.1-002	chr1	rs909848	0.607073	RP3-333A15.1-001	chr20	CSNK2A1-001|CSNK2A1-002|CSNK2A1-203|CSNK2A1-201|CSNK2A1-202	chr20	rs6084946	0.233844	CSNK2A1-001,CSNK2A1-002,CSNK2A1-203,CSNK2A1-201,CSNK2A1-202
chr1	GNG5-002|GNG5-001	chr1	rs604708	0.970211	DNASE2B-001,DNASE2B-002	chr20	TCF15-001	chr20	rs6084946	0.233844	CSNK2A1-001,CSNK2A1-002,CSNK2A1-203,CSNK2A1-201,CSNK2A1-202
chr1	SAMD13-002|SAMD13-003|SAMD13-004|SAMD13-005|SAMD13-001|SAMD13-008|SAMD13-007|SAMD13-201	chr1	rs604708	0.970211	DNASE2B-001,DNASE2B-002	chr5	ELL2-001|ELL2-010|ELL2-005|ELL2-201	chr5	rs11738945	0.785893	AC008592.5-001
chr1	SNORA2.1-201	chr1	rs604708	0.970211	DNASE2B-001,DNASE2B-002	chr5	AC008592.4-001	chr5	rs11738945	0.785893	AC008592.5-001
chr1	TTLL7-001|TTLL7-202|TTLL7-201	chr1	rs604708	0.970211	DNASE2B-001,DNASE2B-002	chr11	OLFML1-003|OLFML1-001|OLFML1-005|OLFML1-004	chr11	rs4076555	0.336591	SYT9-001,SYT9-201
chr1	RPF1-002|RPF1-001	chr1	rs604708	0.970211	DNASE2B-001,DNASE2B-002	chr11	PRDM11-001|PRDM11-004|PRDM11-002|PRDM11-201	chr11	rs7951911	0.083804	TP53I11-006,TP53I11-004,TP53I11-001,TP53I11-021,TP53I11-015,TP53I11-020,TP53I11-009,TP53I11-010,TP53I11-008,TP53I11-019,TP53I11-007,TP53I11-201,TP53I11-202
chr1	CLCA4-001|CLCA4-201	chr1	rs1953652	0.653295	CLCA4-001,CLCA4-201	chr11	TP53I11-006|TP53I11-004|TP53I11-001|TP53I11-021|TP53I11-015|TP53I11-020|TP53I11-009|TP53I11-010|TP53I11-008|TP53I11-019|TP53I11-007|TP53I11-201|TP53I11-202	chr11	rs7951911	0.083804	TP53I11-006,TP53I11-004,TP53I11-001,TP53I11-021,TP53I11-015,TP53I11-020,TP53I11-009,TP53I11-010,TP53I11-008,TP53I11-019,TP53I11-007,TP53I11-201,TP53I11-202
chr1	CLCA1-001|CLCA1-201|CLCA1-202	chr1	rs1953652	0.653295	CLCA4-001,CLCA4-201	chr12	DNAH10-001|DNAH10-007	chr12	rs7978454	0.40963	DNAH10-001,DNAH10-007
chr1	CLCA2-001|CLCA2-201	chr1	rs1953652	0.653295	CLCA4-001,CLCA4-201	chr12	DNAH10OS-001	chr12	rs7978454	0.40963	DNAH10-001,DNAH10-007
chr2	EPAS1-007|EPAS1-001	chr2	rs7582701	0.0373943	EPAS1-007,EPAS1-001	chr17	TMEM105-201	chr17	rs2659005	0.517316	C17orf56-201,C17orf56-202
chr2	AC017006.2-001	chr2	rs7582701	0.0373943	EPAS1-007,EPAS1-001	chr17	MIR1250-201	chr17	rs2659005	0.517316	C17orf56-201,C17orf56-202
chr2	AC079117.1-001	chr2	rs6547115	0.391439	AC079117.1-001	chr22	CLDN5-001|CLDN5-003|CLDN5-002	chr22	rs2106139	0.966774	CLDN5-001,CLDN5-003,CLDN5-002
chr3	SLC6A1-001|SLC6A1-002|SLC6A1-201	chr3	rs4684059	0.369267	HRH1-002,HRH1-003,HRH1-004,HRH1-001	chr22	UFD1L-001|UFD1L-003|UFD1L-007|UFD1L-006|UFD1L-009|UFD1L-008|UFD1L-201|UFD1L-202	chr22	rs2106139	0.966774	CLDN5-001,CLDN5-003,CLDN5-002
chr3	SYN2-201	chr3	rs4684059	0.369267	HRH1-002,HRH1-003,HRH1-004,HRH1-001	chr22	MMP11-001	chr22	rs2186369	0.189518	SMARCB1-006,SMARCB1-005,SMARCB1-001,SMARCB1-002,SMARCB1-003,SMARCB1-201
chr4	RP11-12A1.1-001|RP11-12A1.1-002|RP11-12A1.1-003	chr4	rs10049992	0.201849	U6.969-201	chr22	SMARCB1-006|SMARCB1-005|SMARCB1-001|SMARCB1-002|SMARCB1-003|SMARCB1-201	chr22	rs2186369	0.189518	SMARCB1-006,SMARCB1-005,SMARCB1-001,SMARCB1-002,SMARCB1-003,SMARCB1-201
chr4	POLR2B-003|POLR2B-001|POLR2B-014|POLR2B-006|POLR2B-005|POLR2B-201	chr4	rs10049992	0.201849	U6.969-201	chr6	HCG23-001	chr6	rs2859113	0.378328	HLA-DQB1-007,HLA-DQB1-004,HLA-DQB1-002,HLA-DQB1-001,HLA-DQB1-003,HLA-DQB1-006
chr4	U6.969-201	chr4	rs10049992	0.201849	U6.969-201	chr20	RALY-001|RALY-004|RALY-002|RALY-003|RALY-005|RALY-007	chr20	rs6059594	0.962797	RP4-553F4.6-002,RP4-553F4.6-003,RP4-553F4.6-001
chr5	CMYA5-001	chr5	rs6859704	0.076924	PAPD4-007,PAPD4-002,PAPD4-001,PAPD4-202,PAPD4-201	chr22	RPL3-003|RPL3-001|RPL3-009|RPL3-012|RPL3-011	chr22	rs137699	0.69071	SYNGR1-002,SYNGR1-006,SYNGR1-007,SYNGR1-001,SYNGR1-005
chr5	CTD-2201I18.1-002|CTD-2201I18.1-001	chr5	rs6859704	0.076924	PAPD4-007,PAPD4-002,PAPD4-001,PAPD4-202,PAPD4-201	chr3	MOBP-011|MOBP-009|MOBP-001|MOBP-008|MOBP-010|MOBP-002|MOBP-013|MOBP-012|MOBP-015|MOBP-202|MOBP-201	chr3	rs17038828	0.979742	SNORA62.4-201
chr5	CTC-458I2.2-001	chr5	rs6859704	0.076924	PAPD4-007,PAPD4-002,PAPD4-001,PAPD4-202,PAPD4-201	chr10	MIR1915-201	chr10	rs1054052	0.285116	ARMC3-001,ARMC3-009,ARMC3-002,ARMC3-010,ARMC3-012,ARMC3-201
chr5	AC008592.5-001	chr5	rs7700895	0.783747	AC008592.5-001	chr3	RP11-723O4.6-001|RP11-723O4.6-002|RP11-723O4.6-201	chr3	rs2933343	0.759493	ACAD9-001,ACAD9-014,ACAD9-201,ACAD9-202
chr5	GLRX-007|GLRX-001|GLRX-002|GLRX-004|GLRX-005	chr5	rs7700895	0.783747	AC008592.5-001	chr3	ACAD9-001|ACAD9-014|ACAD9-201|ACAD9-202	chr3	rs2933343	0.759493	ACAD9-001,ACAD9-014,ACAD9-201,ACAD9-202
chr5	AC008592.4-001	chr5	rs7700895	0.783747	AC008592.5-001	chr3	RP11-723O4.8-002|RP11-723O4.8-001	chr3	rs2933343	0.759493	ACAD9-001,ACAD9-014,ACAD9-201,ACAD9-202
chr5	AC020900.1-201	chr5	rs7700895	0.783747	AC008592.5-001	chr5	U2.19-201	chr5	rs13174348	0.784686	U2.19-201
chr5	CTD-2154I11.2-002|CTD-2154I11.2-001	chr5	rs7700895	0.783747	AC008592.5-001	chr5	AP3S1-001	chr5	rs13174348	0.784686	U2.19-201
chr5	SPATA9-004|SPATA9-201	chr5	rs7700895	0.783747	AC008592.5-001	chr5	TMED7-TICAM2-001|TMED7-TICAM2-003	chr5	rs13174348	0.784686	U2.19-201
chr5	RHOBTB3-006|RHOBTB3-004|RHOBTB3-001|RHOBTB3-017|RHOBTB3-009|RHOBTB3-011|RHOBTB3-010|RHOBTB3-015|RHOBTB3-013	chr5	rs7700895	0.783747	AC008592.5-001	chr9	GLIPR2-004|GLIPR2-001|GLIPR2-201	chr9	rs4878639	0.263725	OR2S2-001
chr5	CTD-2260A17.1-001	chr5	rs7700895	0.783747	AC008592.5-001	chr9	CLTA-002|CLTA-003|CLTA-001|CLTA-005|CLTA-004|CLTA-006|CLTA-201|CLTA-202|CLTA-203	chr9	rs4878639	0.263725	OR2S2-001
chr5	FNDC9-001|FNDC9-002	chr5	rs871012	0.446031	CTB-47B11.3-001,CTB-47B11.3-002	chr4	KIAA0232-004|KIAA0232-001|KIAA0232-201	chr4	rs7661864	0.699191	CNO-201
chr5	ADAM19-004|ADAM19-001|ADAM19-003|ADAM19-202|ADAM19-201	chr5	rs871012	0.446031	CTB-47B11.3-001,CTB-47B11.3-002	chr4	MRFAP1L1-001	chr4	rs7661864	0.699191	CNO-201
chr5	MED7-001|MED7-003|MED7-201	chr5	rs871012	0.446031	CTB-47B11.3-001,CTB-47B11.3-002	chr4	RP11-539L10.3-001|RP11-539L10.3-002	chr4	rs7661864	0.699191	CNO-201
chr5	U6.476-201	chr5	rs11958404	0.113988	U2.22-201	chr14	CTD-3051D23.4-001	chr14	rs2028414	0.635674	CTD-3051D23.4-001
chr5	CTB-11I22.1-001	chr5	rs11958404	0.113988	U2.22-201	chr14	PLD4-004|PLD4-001|PLD4-005|PLD4-006	chr14	rs2028414	0.635674	CTD-3051D23.4-001
chr5	AC008676.1-201	chr5	rs11958404	0.113988	U2.22-201	chr12	ALDH1L2-001|ALDH1L2-005|ALDH1L2-201	chr12	rs10861337	0.900367	C12orf45-001,C12orf45-002
chr5	IL12B-001	chr5	rs11958404	0.113988	U2.22-201	chr17	CACNB1-001|CACNB1-002|CACNB1-203|CACNB1-201|CACNB1-202	chr17	rs523516	0.176238	ARL5C-202,ARL5C-201
chr6	TRDN-001|TRDN-004|TRDN-002|TRDN-003|TRDN-204|TRDN-203|TRDN-205|TRDN-207|TRDN-208|TRDN-202|TRDN-206|TRDN-201	chr6	rs9490860	0.231696	TRDN-001,TRDN-004,TRDN-002,TRDN-003,TRDN-204,TRDN-203,TRDN-205,TRDN-207,TRDN-208,TRDN-202,TRDN-206,TRDN-201	chr1	TTLL10-002|TTLL10-001|TTLL10-201	chr1	rs11260603	0.217058	C1orf159-002,C1orf159-001,C1orf159-004,C1orf159-009,C1orf159-011,C1orf159-017,C1orf159-016,C1orf159-203,C1orf159-201,C1orf159-204,C1orf159-202
chr6	NKAIN2-001|NKAIN2-002|NKAIN2-203|NKAIN2-201|NKAIN2-202	chr6	rs9490860	0.231696	TRDN-001,TRDN-004,TRDN-002,TRDN-003,TRDN-204,TRDN-203,TRDN-205,TRDN-207,TRDN-208,TRDN-202,TRDN-206,TRDN-201	chr1	MIR200B-201	chr1	rs11260603	0.217058	C1orf159-002,C1orf159-001,C1orf159-004,C1orf159-009,C1orf159-011,C1orf159-017,C1orf159-016,C1orf159-203,C1orf159-201,C1orf159-204,C1orf159-202
chr6	EPB41L2-013|EPB41L2-008|EPB41L2-007|EPB41L2-004|EPB41L2-001|EPB41L2-015|EPB41L2-006|EPB41L2-010|EPB41L2-018|EPB41L2-014|EPB41L2-005|EPB41L2-011|EPB41L2-012|EPB41L2-009|EPB41L2-029|EPB41L2-027|EPB41L2-003|EPB41L2-016|EPB41L2-024|EPB41L2-023|EPB41L2-022|EPB41L2-025|EPB41L2-021|EPB41L2-201|EPB41L2-202	chr6	rs6908917	0.751957	SAMD3-001,SAMD3-006,SAMD3-002,SAMD3-005,SAMD3-003,SAMD3-007,SAMD3-004,SAMD3-013,SAMD3-011,SAMD3-012	chr1	RP11-465B22.6-001	chr1	rs11260603	0.217058	C1orf159-002,C1orf159-001,C1orf159-004,C1orf159-009,C1orf159-011,C1orf159-017,C1orf159-016,C1orf159-203,C1orf159-201,C1orf159-204,C1orf159-202
chr6	RP11-73O6.3-001	chr6	rs6908917	0.751957	SAMD3-001,SAMD3-006,SAMD3-002,SAMD3-005,SAMD3-003,SAMD3-007,SAMD3-004,SAMD3-013,SAMD3-011,SAMD3-012	chr1	UBE2J2-001|UBE2J2-016|UBE2J2-011|UBE2J2-015|UBE2J2-010|UBE2J2-014|UBE2J2-017|UBE2J2-013|UBE2J2-201|UBE2J2-202|UBE2J2-203	chr1	rs11260603	0.217058	C1orf159-002,C1orf159-001,C1orf159-004,C1orf159-009,C1orf159-011,C1orf159-017,C1orf159-016,C1orf159-203,C1orf159-201,C1orf159-204,C1orf159-202
chr6	SAMD5-001	chr6	rs9403856	0.861471	STXBP5-001,STXBP5-002,STXBP5-003,STXBP5-005,STXBP5-004,STXBP5-203,STXBP5-201,STXBP5-202	chr1	C1orf170-001|C1orf170-201	chr1	rs11260603	0.217058	C1orf159-002,C1orf159-001,C1orf159-004,C1orf159-009,C1orf159-011,C1orf159-017,C1orf159-016,C1orf159-203,C1orf159-201,C1orf159-204,C1orf159-202
chr7	SP8-001|SP8-002|SP8-201	chr7	rs13245023	0.964101	SP8-001,SP8-002,SP8-201	chr14	PLD4-004|PLD4-001|PLD4-005|PLD4-006	chr14	rs2841233	0.642909	CTD-3051D23.4-001
chr7	AC009196.1-201	chr7	rs10488029	0.105788	AC009196.1-001	chr14	RP11-982M15.6-001	chr14	rs2841233	0.642909	CTD-3051D23.4-001
chr7	ELMO1-002|ELMO1-001|ELMO1-019|ELMO1-008|ELMO1-003|ELMO1-013|ELMO1-014|ELMO1-012|ELMO1-007|ELMO1-006|ELMO1-005|ELMO1-202|ELMO1-201	chr7	rs10488029	0.105788	AC009196.1-001	chr14	C14orf79-005|C14orf79-001|C14orf79-004|C14orf79-007	chr14	rs2841233	0.642909	CTD-3051D23.4-001
chr7	POU6F2-002|POU6F2-001|POU6F2-003	chr7	rs10464366	0.230054	POU6F2-002,POU6F2-001,POU6F2-003	chr14	ADSSL1-001|ADSSL1-002|ADSSL1-011|ADSSL1-010	chr14	rs2841233	0.642909	CTD-3051D23.4-001
chr7	FAM183B-001	chr7	rs10464366	0.230054	POU6F2-002,POU6F2-001,POU6F2-003	chr14	SNORD51.1-201	chr14	rs2841233	0.642909	CTD-3051D23.4-001
chr9	TEK-003|TEK-002|TEK-005|TEK-004|TEK-201	chr9	rs1577330	0.245381	LRRC19-001	chr7	ASB10-002|ASB10-003|ASB10-001|ASB10-201|ASB10-202	chr7	rs1122979	0.875183	ASB10-002,ASB10-003,ASB10-001,ASB10-201,ASB10-202
chr9	LRRC19-001	chr9	rs1577330	0.245381	LRRC19-001	chr7	RP5-1070G24.2-001	chr7	rs1122979	0.875183	ASB10-002,ASB10-003,ASB10-001,ASB10-201,ASB10-202
chr9	C9orf11-001|C9orf11-002|C9orf11-201	chr9	rs1577330	0.245381	LRRC19-001	chr7	GBX1-001|GBX1-002	chr7	rs1122979	0.875183	ASB10-002,ASB10-003,ASB10-001,ASB10-201,ASB10-202
chr9	RP11-337A23.3-001	chr9	rs1577330	0.245381	LRRC19-001	chr7	SMARCD3-002|SMARCD3-001|SMARCD3-008|SMARCD3-202|SMARCD3-201	chr7	rs1122979	0.875183	ASB10-002,ASB10-003,ASB10-001,ASB10-201,ASB10-202
chr9	TMEM215-001	chr9	rs10971170	0.96953	TMEM215-001	chr5	ELL2-001|ELL2-010|ELL2-005|ELL2-201	chr5	rs10069748	0.274419	AC008592.5-001
chr9	ACO1-001|ACO1-002|ACO1-003|ACO1-201|ACO1-202	chr9	rs10971170	0.96953	TMEM215-001	chr5	AC008592.4-001	chr5	rs10069748	0.274419	AC008592.5-001
chr9	APTX-011|APTX-003|APTX-017|APTX-007|APTX-006|APTX-030|APTX-025|APTX-026|APTX-202|APTX-203|APTX-201|APTX-204|APTX-002|APTX-021	chr9	rs10971170	0.96953	TMEM215-001	chr5	SPINK6-002|SPINK6-001	chr5	rs1368304	0.915931	SPINK6-002,SPINK6-001
chr9	GNA14-001	chr9	rs4745661	0.684847	GNA14-001	chr5	SPINK7-001|SPINK7-005	chr5	rs1368304	0.915931	SPINK6-002,SPINK6-001
chr9	U6.295-201	chr9	rs4745661	0.684847	GNA14-001	chr5	SPINK13-001|SPINK13-002|SPINK13-201	chr5	rs1368304	0.915931	SPINK6-002,SPINK6-001
chr9	GNAQ-001|GNAQ-002|GNAQ-201	chr9	rs4745661	0.684847	GNA14-001	chr9	RP11-326F20.5-001|RP11-326F20.5-002	chr9	rs10758189	0.310995	SMU1-001,SMU1-201
chr9	CEP78-001|CEP78-004|CEP78-008|CEP78-009|CEP78-003|CEP78-201	chr9	rs4745661	0.684847	GNA14-001	chr9	U4atac.10-201	chr9	rs10758189	0.310995	SMU1-001,SMU1-201
chr9	NCRNA00092-001	chr9	rs1547201	0.530244	NCRNA00092-001	chr12	VPS37B-001|VPS37B-003|VPS37B-004	chr12	rs2270788	0.0991555	VPS37B-001,VPS37B-003,VPS37B-004
chr9	RP11-240L7.4-001	chr9	rs1547201	0.530244	NCRNA00092-001	chr12	OGFOD2-001|OGFOD2-007|OGFOD2-009|OGFOD2-004|OGFOD2-010|OGFOD2-011|OGFOD2-003|OGFOD2-008|OGFOD2-006|OGFOD2-017|OGFOD2-020	chr12	rs2270788	0.0991555	VPS37B-001,VPS37B-003,VPS37B-004
chr9	PTCH1-001|PTCH1-003|PTCH1-002|PTCH1-007|PTCH1-005|PTCH1-019|PTCH1-012|PTCH1-011|PTCH1-009|PTCH1-010|PTCH1-006|PTCH1-020|PTCH1-202|PTCH1-205|PTCH1-204|PTCH1-203|PTCH1-201|PTCH1-206	chr9	rs1547201	0.530244	NCRNA00092-001	chr12	HIP1R-001|HIP1R-010|HIP1R-201	chr12	rs2270788	0.0991555	VPS37B-001,VPS37B-003,VPS37B-004
chr9	FANCC-001|FANCC-002|FANCC-004	chr9	rs1547201	0.530244	NCRNA00092-001	chr21	SNORA70.11-201	chr21	rs2833991	0.0446739	SNORA70.11-201
chr9	FCN2-001|FCN2-201	chr9	rs2094962	0.901323	FCN1-001,FCN1-202,FCN1-201	chr6	DHX16-001|DHX16-002|DHX16-003	chr6	rs9468811	0.937726	KIAA1949-001,KIAA1949-002,KIAA1949-201
chr9	OLFM1-006|OLFM1-002|OLFM1-001|OLFM1-007|OLFM1-010|OLFM1-003|OLFM1-011|OLFM1-009|OLFM1-004|OLFM1-013|OLFM1-012	chr9	rs2094962	0.901323	FCN1-001,FCN1-202,FCN1-201	chr6	C6orf136-001|C6orf136-005|C6orf136-002|C6orf136-008|C6orf136-010|C6orf136-011|C6orf136-201|C6orf136-202	chr6	rs9468811	0.937726	KIAA1949-001,KIAA1949-002,KIAA1949-201
chr9	COL5A1-001|COL5A1-003|COL5A1-201	chr9	rs2094962	0.901323	FCN1-001,FCN1-202,FCN1-201	chr6	C6orf15-001	chr6	rs9468811	0.937726	KIAA1949-001,KIAA1949-002,KIAA1949-201
chr9	RP11-54A22.2-001	chr9	rs2094962	0.901323	FCN1-001,FCN1-202,FCN1-201	chr6	AL645941.1-201	chr6	rs16871226	0.0244821	HLA-DMB-007,HLA-DMB-006,HLA-DMB-002,HLA-DMB-001,HLA-DMB-220
chr10	RP11-445K13.2-001	chr10	rs17153352	0.822656	RP11-445K13.2-001	chr6	TAP1-001|TAP1-201	chr6	rs16871226	0.0244821	HLA-DMB-007,HLA-DMB-006,HLA-DMB-002,HLA-DMB-001,HLA-DMB-220
chr10	PRPF18-001|PRPF18-003|PRPF18-002|PRPF18-201|PRPF18-202	chr10	rs17153352	0.822656	RP11-445K13.2-001	chr6	TAP2-002|TAP2-001|TAP2-201|XXbac-BPG246D15.9-001	chr6	rs16871226	0.0244821	HLA-DMB-007,HLA-DMB-006,HLA-DMB-002,HLA-DMB-001,HLA-DMB-220
chr10	PHYH-002|PHYH-001|PHYH-005|PHYH-004|PHYH-003	chr10	rs17153352	0.822656	RP11-445K13.2-001	chr20	WFDC5-001|WFDC5-002	chr20	rs7361168	0.758154	WFDC5-001,WFDC5-002
chr10	SEPHS1-001|SEPHS1-002|SEPHS1-003|SEPHS1-004|SEPHS1-201|SEPHS1-202|SEPHS1-203	chr10	rs17153352	0.822656	RP11-445K13.2-001	chr20	SEMG1-201|SEMG1-001	chr20	rs7361168	0.758154	WFDC5-001,WFDC5-002
chr10	OPTN-006|OPTN-009|OPTN-007|OPTN-004|OPTN-005|OPTN-011|OPTN-008|OPTN-001	chr10	rs17153352	0.822656	RP11-445K13.2-001	chr20	KCNS1-201|KCNS1-001	chr20	rs7361168	0.758154	WFDC5-001,WFDC5-002
chr10	U6.113-201	chr10	rs17783561	0.135586	SORCS1-002,SORCS1-001,SORCS1-004,SORCS1-201	chr6	TAP1-001|TAP1-201	chr6	rs3097645	0.874158	HLA-DMA-004,HLA-DMA-002,HLA-DMA-001,HLA-DMA-006,HLA-DMA-009,HLA-DMA-201
chr10	RNU4-5P-201	chr10	rs17783561	0.135586	SORCS1-002,SORCS1-001,SORCS1-004,SORCS1-201	chr17	OSBPL7-201|OSBPL7-202	chr17	rs11651000	0.840144	TBX21-201
chr10	AC073588.1-201	chr10	rs2302105	0.768105	ATRNL1-009,ATRNL1-001,ATRNL1-010,ATRNL1-202,ATRNL1-201	chr17	SP2-001|SP2-201	chr17	rs11651000	0.840144	TBX21-201
chr10	C10orf82-001|C10orf82-201	chr10	rs2302105	0.768105	ATRNL1-009,ATRNL1-001,ATRNL1-010,ATRNL1-202,ATRNL1-201	chr5	C5orf56-002|C5orf56-001|C5orf56-003|C5orf56-005	chr5	rs7731390	0.947724	SLC22A5-001,SLC22A5-004,SLC22A5-201
chr12	RP11-396F22.1-001	chr12	rs11169838	0.680712	SYT10-001,SYT10-201	chr5	AC116366.6-001	chr5	rs7731390	0.947724	SLC22A5-001,SLC22A5-004,SLC22A5-201
chr12	SNORD56.2-201	chr12	rs17719439	0.962347	RP11-116D17.1-001	chr5	snoZ6.2-201	chr5	rs7731390	0.947724	SLC22A5-001,SLC22A5-004,SLC22A5-201
chr13	FAM70B-003|FAM70B-004	chr13	rs9329350	0.941389	FAM70B-003,FAM70B-004	chr5	AC004237.1-001	chr5	rs7731390	0.947724	SLC22A5-001,SLC22A5-004,SLC22A5-201
chr13	CDC16-009|CDC16-007|CDC16-006|CDC16-008|CDC16-001|CDC16-201|CDC16-202	chr13	rs9329350	0.941389	FAM70B-003,FAM70B-004	chr22	RP5-1104E15.6-001	chr22	rs4821897	0.707166	TAB1-001,TAB1-002,TAB1-011,TAB1-012
chr15	FMN1-201	chr15	rs6494964	0.686051	AC090098.1-201	chr22	SYNGR1-002|SYNGR1-006|SYNGR1-007|SYNGR1-001|SYNGR1-005	chr22	rs4821897	0.707166	TAB1-001,TAB1-002,TAB1-011,TAB1-012
chr15	RYR3-202|RYR3-203|RYR3-201	chr15	rs6494964	0.686051	AC090098.1-201	chr22	CBX7-001|CBX7-003|CBX7-005	chr22	rs4821897	0.707166	TAB1-001,TAB1-002,TAB1-011,TAB1-012
chr15	snoU13.29-201	chr15	rs6494964	0.686051	AC090098.1-201	chr22	SMCR7L-005|SMCR7L-001|SMCR7L-003|SMCR7L-015	chr22	rs4821897	0.707166	TAB1-001,TAB1-002,TAB1-011,TAB1-012
chr15	SCG5-001|SCG5-002|SCG5-004|SCG5-003|SCG5-009	chr15	rs6494964	0.686051	AC090098.1-201	chr21	C21orf128-001	chr21	rs1475911	0.154652	UMODL1-003,UMODL1-004,UMODL1-001,UMODL1-002,UMODL1-201,UMODL1-202,UMODL1-203,UMODL1-204
chr15	GREM1-001|GREM1-201	chr15	rs6494964	0.686051	AC090098.1-201	chr21	UMODL1-003|UMODL1-004|UMODL1-001|UMODL1-002|UMODL1-201|UMODL1-202|UMODL1-203|UMODL1-204	chr21	rs1475911	0.154652	UMODL1-003,UMODL1-004,UMODL1-001,UMODL1-002,UMODL1-201,UMODL1-202,UMODL1-203,UMODL1-204
chr15	SNORD77.2-201	chr15	rs6494964	0.686051	AC090098.1-201	chr21	ZNF295-004|ZNF295-005|ZNF295-001|ZNF295-002|ZNF295-008|ZNF295-003|ZNF295-006	chr21	rs1475911	0.154652	UMODL1-003,UMODL1-004,UMODL1-001,UMODL1-002,UMODL1-201,UMODL1-202,UMODL1-203,UMODL1-204
chr17	MYL4-203|MYL4-202|MYL4-201	chr17	rs7209700	0.308783	U7.10-201	chr21	C2CD2-006|C2CD2-002|C2CD2-001	chr21	rs1475911	0.154652	UMODL1-003,UMODL1-004,UMODL1-001,UMODL1-002,UMODL1-201,UMODL1-202,UMODL1-203,UMODL1-204
chr17	KPNB1-001|KPNB1-201|KPNB1-203|KPNB1-202	chr17	rs7209700	0.308783	U7.10-201	chr22	RPS19BP1-001	chr22	rs909674	0.298476	MGAT3-001,MGAT3-002,MGAT3-003
chr1	WNT4-001|WNT4-002|WNT4-003|WNT4-202|WNT4-201	chr1	rs909814	0.57461	WNT4-001,WNT4-002,WNT4-003,WNT4-202,WNT4-201	chr22	SMCR7L-005|SMCR7L-001|SMCR7L-003|SMCR7L-015	chr22	rs909674	0.298476	MGAT3-001,MGAT3-002,MGAT3-003
chr1	LACTBL1-001	chr1	rs909814	0.57461	WNT4-001,WNT4-002,WNT4-003,WNT4-202,WNT4-201	chr6	GTF2H4-001|GTF2H4-002|GTF2H4-003|GTF2H4-201	chr6	rs7749924	0.851599	FLOT1-001,FLOT1-008,FLOT1-006,FLOT1-007,FLOT1-009,FLOT1-010,FLOT1-005,FLOT1-201
chr1	RP11-69E9.1-001	chr1	rs909814	0.57461	WNT4-001,WNT4-002,WNT4-003,WNT4-202,WNT4-201	chr6	HCG21-001	chr6	rs7749924	0.851599	FLOT1-001,FLOT1-008,FLOT1-006,FLOT1-007,FLOT1-009,FLOT1-010,FLOT1-005,FLOT1-201
chr1	RP4-706G24.1-001	chr1	rs10751776	0.541129	RP11-84D1.1-001	chr6	HLA-DQA2-001	chr6	rs1794265	0.945736	HLA-DQB1-007,HLA-DQB1-004,HLA-DQB1-002,HLA-DQB1-001,HLA-DQB1-003,HLA-DQB1-006
chr1	AL023096.1-201	chr1	rs10751776	0.541129	RP11-84D1.1-001	chr6	TAP1-001|TAP1-201	chr6	rs1794265	0.945736	HLA-DQB1-007,HLA-DQB1-004,HLA-DQB1-002,HLA-DQB1-001,HLA-DQB1-003,HLA-DQB1-006
chr1	C1orf130-001	chr1	rs10751776	0.541129	RP11-84D1.1-001	chr6	TNXB-001|TNXB-006|TNXB-007|TNXB-003|TNXB-201	chr6	rs1794265	0.945736	HLA-DQB1-007,HLA-DQB1-004,HLA-DQB1-002,HLA-DQB1-001,HLA-DQB1-003,HLA-DQB1-006
chr1	U6.946-201	chr1	rs10751776	0.541129	RP11-84D1.1-001	chr2	CAD-001|CAD-002|CAD-008|CAD-004|CAD-011	chr2	rs1058065	0.975527	GTF3C2-001,GTF3C2-012,GTF3C2-007,GTF3C2-009,GTF3C2-010,GTF3C2-003,GTF3C2-002,GTF3C2-201
chr1	MAN1C1-001|MAN1C1-002|MAN1C1-003|MAN1C1-201	chr1	rs10751776	0.541129	RP11-84D1.1-001	chr2	C2orf28-001|C2orf28-002|C2orf28-003	chr2	rs1058065	0.975527	GTF3C2-001,GTF3C2-012,GTF3C2-007,GTF3C2-009,GTF3C2-010,GTF3C2-003,GTF3C2-002,GTF3C2-201
chr1	SYF2-001|SYF2-004	chr1	rs10903027	0.707795	RP11-84D1.1-001
chr1	RP11-84D1.1-001	chr1	rs10903027	0.707795	RP11-84D1.1-001
chr1	AL354946.1-201	chr1	rs672561	0.25774	PTGFR-002,PTGFR-001,PTGFR-003
chr1	PTGFR-002|PTGFR-001|PTGFR-003	chr1	rs672561	0.25774	PTGFR-002,PTGFR-001,PTGFR-003
chr1	ARHGAP29-001|ARHGAP29-002	chr1	rs12750249	0.256633	snoU13.51-201
chr1	ABCA4-001|ABCA4-204|ABCA4-203|ABCA4-202|ABCA4-201	chr1	rs12750249	0.256633	snoU13.51-201
chr1	snoU13.51-201	chr1	rs12750249	0.256633	snoU13.51-201
chr1	ABCD3-001|ABCD3-002|ABCD3-201|ABCD3-202|ABCD3-203	chr1	rs12750249	0.256633	snoU13.51-201
chr1	F3-001|F3-002	chr1	rs12750249	0.256633	snoU13.51-201
chr2	MFSD9-001	chr2	rs12465996	0.86448	MFSD9-001
chr2	U8.17-201	chr2	rs1364477	0.178596	AC096667.1-201
chr2	FSIP2-001|FSIP2-202|FSIP2-201|FSIP2-203	chr2	rs1364477	0.178596	AC096667.1-201
chr3	PRR23C-001|PRR23C-201	chr3	rs11706018	0.934431	PRR23C-001,PRR23C-201
chr3	PRR23B-001	chr3	rs11706018	0.934431	PRR23C-001,PRR23C-201
chr3	RP11-529G21.2-001	chr3	rs7623788	0.134195	C3orf79-001
chr3	U8.6-201	chr3	rs7623788	0.134195	C3orf79-001
chr4	RP11-120A1.1-001	chr4	rs1023721	0.941465	PACRGL-004,PACRGL-007,PACRGL-001,PACRGL-005,PACRGL-020,PACRGL-012,PACRGL-022,PACRGL-018,PACRGL-014,PACRGL-024,PACRGL-023,PACRGL-026,PACRGL-015,PACRGL-028,PACRGL-040,PACRGL-029,PACRGL-031,PACRGL-027,PACRGL-032,PACRGL-033,PACRGL-016,PACRGL-010,PACRGL-035,PACRGL-039,PACRGL-201
chr4	RP11-556G22.3-001	chr4	rs1023721	0.941465	PACRGL-004,PACRGL-007,PACRGL-001,PACRGL-005,PACRGL-020,PACRGL-012,PACRGL-022,PACRGL-018,PACRGL-014,PACRGL-024,PACRGL-023,PACRGL-026,PACRGL-015,PACRGL-028,PACRGL-040,PACRGL-029,PACRGL-031,PACRGL-027,PACRGL-032,PACRGL-033,PACRGL-016,PACRGL-010,PACRGL-035,PACRGL-039,PACRGL-201
chr4	INTU-005|INTU-003|INTU-008|INTU-201	chr4	rs2090104	0.335522	FAT4-001,FAT4-002
chr4	RP11-806K15.1-001	chr4	rs9284954	0.444965	AC131094.1-201
chr4	GPM6A-003|GPM6A-002|GPM6A-001|GPM6A-004|GPM6A-008|GPM6A-014|GPM6A-007|GPM6A-020|GPM6A-011|GPM6A-006|GPM6A-016|GPM6A-015|GPM6A-012|GPM6A-009|GPM6A-017|GPM6A-013|GPM6A-018|GPM6A-010	chr4	rs9284954	0.444965	AC131094.1-201
chr4	ODZ3-004|ODZ3-001|ODZ3-005|ODZ3-201	chr4	rs4862046	0.907651	MIR1305-201
chr4	U2.58-201	chr4	rs4862046	0.907651	MIR1305-201
chr5	RP11-434D11.4-001	chr5	rs10519937	0.831854	MEGF10-004,MEGF10-003,MEGF10-002,MEGF10-001
chr5	MARCH3-001|MARCH3-002	chr5	rs10519937	0.831854	MEGF10-004,MEGF10-003,MEGF10-002,MEGF10-001
chr5	CXCL14-001|CXCL14-201	chr5	rs13178541	0.811572	AC009009.1-201
chr6	HTR1E-001|HTR1E-201	chr6	rs1853639	0.359453	AL391417.1-201
chr6	SNORA73.3-201	chr6	rs2610739	0.187487	CNR1-001,CNR1-006,CNR1-002,CNR1-003,CNR1-004,CNR1-005,CNR1-007,CNR1-201,CNR1-202,CNR1-203
chr6	CNR1-001|CNR1-006|CNR1-002|CNR1-003|CNR1-004|CNR1-005|CNR1-007|CNR1-201|CNR1-202|CNR1-203	chr6	rs2610739	0.187487	CNR1-001,CNR1-006,CNR1-002,CNR1-003,CNR1-004,CNR1-005,CNR1-007,CNR1-201,CNR1-202,CNR1-203
chr6	SLC35A1-001|SLC35A1-202|SLC35A1-203|SLC35A1-204|SLC35A1-201|SLC35A1-205	chr6	rs2610739	0.187487	CNR1-001,CNR1-006,CNR1-002,CNR1-003,CNR1-004,CNR1-005,CNR1-007,CNR1-201,CNR1-202,CNR1-203
chr7	RAC1-001|RAC1-002	chr7	rs308097	0.966564	RNF216-001,RNF216-003,RNF216-005,RNF216-201
chr7	SNORA42.3-201	chr7	rs308097	0.966564	RNF216-001,RNF216-003,RNF216-005,RNF216-201
chr7	AC073343.1-201|AC073343.1-202|AC073343.1-203|AC073343.1-204|AC073343.1-205	chr7	rs308097	0.966564	RNF216-001,RNF216-003,RNF216-005,RNF216-201
chr7	POM121L12-001	chr7	rs1174864	0.491903	POM121L12-001
chr7	AC073346.2-001|AC073346.2-002|AC073346.2-003|AC073346.2-004	chr7	rs6969802	0.0788438	C7orf60-001,C7orf60-002,C7orf60-201
chr7	RP11-736E3.1-001|RP11-736E3.1-002	chr7	rs6969802	0.0788438	C7orf60-001,C7orf60-002,C7orf60-201
chr7	PPP1R3A-001|PPP1R3A-002	chr7	rs6466479	0.122477	FOXP2-003,FOXP2-014,FOXP2-007,FOXP2-004,FOXP2-001,FOXP2-005,FOXP2-010,FOXP2-020,FOXP2-017,FOXP2-015,FOXP2-018,FOXP2-016,FOXP2-203,FOXP2-201,FOXP2-202
chr8	AC103863.1-201	chr8	rs6983039	0.971469	RP11-67H2.1-001
chr8	AF178030.2-001	chr8	rs6983039	0.971469	RP11-67H2.1-001
chr8	AC011626.1-201	chr8	rs1604897	0.836453	AC011626.1-201
chr8	SNORA72.7-201	chr8	rs10108033	0.990183	ADCY8-001,ADCY8-002,ADCY8-003
chr10	ARID5B-001|ARID5B-002	chr10	rs6479779	0.34537	AC067742.1-201
chr10	RP11-202D18.2-001	chr10	rs2219937	0.984667	U6.641-201
chr10	U6.641-201	chr10	rs2219937	0.984667	U6.641-201
chr10	U6.644-201	chr10	rs7895244	0.929058	AL138765.1-201
chr10	PIK3AP1-001|PIK3AP1-002|PIK3AP1-004	chr10	rs7895244	0.929058	AL138765.1-201
chr10	SLIT1-001|SLIT1-003|SLIT1-006|SLIT1-005|SLIT1-004|SLIT1-202|SLIT1-201	chr10	rs7072055	0.831621	RP11-453E2.2-001
chr10	RP11-453E2.2-001	chr10	rs7072055	0.831621	RP11-453E2.2-001
chr10	RP11-175O19.4-001	chr10	rs7072055	0.831621	RP11-453E2.2-001
chr10	ARHGAP19-003|ARHGAP19-002|ARHGAP19-205|ARHGAP19-201|ARHGAP19-202|ARHGAP19-204|ARHGAP19-203	chr10	rs7072055	0.831621	RP11-453E2.2-001
chr10	C10orf12-201|C10orf12-202	chr10	rs7072055	0.831621	RP11-453E2.2-001
chr11	LRRC4C-001|LRRC4C-002|LRRC4C-004|LRRC4C-003|LRRC4C-006	chr11	rs2862035	0.0246322	U6.1285-201
chr11	RP11-688I9.2-001	chr11	rs2514895	0.812139	RP11-168K9.2-001
chr12	MIR1251-201	chr12	rs7953959	0.490438	NEDD1-001,NEDD1-004,NEDD1-007,NEDD1-006,NEDD1-008,NEDD1-002,NEDD1-011,NEDD1-003,NEDD1-005
chr12	C12orf63-002|C12orf63-001|C12orf63-004|C12orf63-201|C12orf63-202	chr12	rs7953959	0.490438	NEDD1-001,NEDD1-004,NEDD1-007,NEDD1-006,NEDD1-008,NEDD1-002,NEDD1-011,NEDD1-003,NEDD1-005
chr13	PCDH9-003|PCDH9-001|PCDH9-002|PCDH9-202|PCDH9-201	chr13	rs11619878	0.510986	RP11-473M10.2-001,RP11-473M10.2-002
chr13	POU4F1-001	chr13	rs9574309	0.432876	RNF219-001
chr13	RNF219-001	chr13	rs9574309	0.432876	RNF219-001
chr13	RBM26-006|RBM26-002|RBM26-004|RBM26-201|RBM26-202	chr13	rs9574309	0.432876	RNF219-001
chr14	FUT8-006|FUT8-004|FUT8-010|FUT8-013|FUT8-002|FUT8-011|FUT8-007|FUT8-012|FUT8-201|FUT8-202|FUT8-003|FUT8-001	chr14	rs7159888	0.550559	MAX-003,MAX-001,MAX-011,MAX-004,MAX-002,MAX-012,MAX-018,MAX-017,MAX-006,MAX-010,MAX-013,MAX-014,MAX-005,MAX-201
chr14	MIR625-201	chr14	rs7159888	0.550559	MAX-003,MAX-001,MAX-011,MAX-004,MAX-002,MAX-012,MAX-018,MAX-017,MAX-006,MAX-010,MAX-013,MAX-014,MAX-005,MAX-201
chr14	CTD-2014B16.3-001	chr14	rs7159888	0.550559	MAX-003,MAX-001,MAX-011,MAX-004,MAX-002,MAX-012,MAX-018,MAX-017,MAX-006,MAX-010,MAX-013,MAX-014,MAX-005,MAX-201
chr14	RP11-840I19.3-004|RP11-840I19.3-001|RP11-840I19.3-002|RP11-840I19.3-003	chr14	rs7159888	0.550559	MAX-003,MAX-001,MAX-011,MAX-004,MAX-002,MAX-012,MAX-018,MAX-017,MAX-006,MAX-010,MAX-013,MAX-014,MAX-005,MAX-201
chr14	AL139022.1-001|AL139022.1-006	chr14	rs7159888	0.550559	MAX-003,MAX-001,MAX-011,MAX-004,MAX-002,MAX-012,MAX-018,MAX-017,MAX-006,MAX-010,MAX-013,MAX-014,MAX-005,MAX-201
chr14	CTD-2555O16.2-002|CTD-2555O16.2-001	chr14	rs7159888	0.550559	MAX-003,MAX-001,MAX-011,MAX-004,MAX-002,MAX-012,MAX-018,MAX-017,MAX-006,MAX-010,MAX-013,MAX-014,MAX-005,MAX-201
chr14	MIR625-201	chr14	rs11847263	0.391758	MAX-003,MAX-001,MAX-011,MAX-004,MAX-002,MAX-012,MAX-018,MAX-017,MAX-006,MAX-010,MAX-013,MAX-014,MAX-005,MAX-201
chr14	AL139022.1-001|AL139022.1-006	chr14	rs11847263	0.391758	MAX-003,MAX-001,MAX-011,MAX-004,MAX-002,MAX-012,MAX-018,MAX-017,MAX-006,MAX-010,MAX-013,MAX-014,MAX-005,MAX-201
chr14	AL132819.1-201	chr14	rs2664299	0.404781	AL109767.1-001
chr14	CTD-2200A16.1-001	chr14	rs2664299	0.404781	AL109767.1-001
chr14	MIR342-201	chr14	rs2664299	0.404781	AL109767.1-001
chr15	MAGEL2-001	chr15	rs2900	0.860146	MKRN3-201
chr15	NDN-201	chr15	rs2900	0.860146	MKRN3-201
chr15	HCN4-001	chr15	rs11635553	0.992815	C15orf60-201
chr16	AC131384.1-201	chr16	rs7194356	0.895432	XYLT1-001
chr16	GP2-001|GP2-204|GP2-203|GP2-202|GP2-201	chr16	rs2764743	0.936473	GPRC5B-001,GPRC5B-201,GPRC5B-202,GPRC5B-203
chr16	AKTIP-001|AKTIP-201	chr16	rs10852453	0.502934	TOX3-201,TOX3-202
chr16	FOXL1-201	chr16	rs300032	0.146183	FOXL1-201
chr16	MTHFSD-204|MTHFSD-203|MTHFSD-202|MTHFSD-201|MTHFSD-205	chr16	rs300032	0.146183	FOXL1-201
chr16	snoU13.434-201	chr16	rs300032	0.146183	FOXL1-201
chr16	AC092327.1-201	chr16	rs300032	0.146183	FOXL1-201
chr18	U6.56-201	chr18	rs12455580	0.662639	GALR1-001
chr22	FAM83F-002	chr22	rs3788556	0.56038	CACNA1I-001,CACNA1I-002,CACNA1I-003,CACNA1I-004,CACNA1I-201,CACNA1I-202
chr22	ENTHD1-001	chr22	rs3788556	0.56038	CACNA1I-001,CACNA1I-002,CACNA1I-003,CACNA1I-004,CACNA1I-201,CACNA1I-202
chr22	TNRC6B-004|TNRC6B-001|TNRC6B-002|TNRC6B-003|TNRC6B-201|TNRC6B-203|TNRC6B-202	chr22	rs3788556	0.56038	CACNA1I-001,CACNA1I-002,CACNA1I-003,CACNA1I-004,CACNA1I-201,CACNA1I-202
chr22	SMCR7L-005|SMCR7L-001|SMCR7L-003|SMCR7L-015	chr22	rs3788556	0.56038	CACNA1I-001,CACNA1I-002,CACNA1I-003,CACNA1I-004,CACNA1I-201,CACNA1I-202
chr1	SKI-001	chr1	rs12045693	0.573033	SKI-001
chr1	RER1-004|RER1-001|RER1-002|RER1-006|RER1-202|RER1-201	chr1	rs12045693	0.573033	SKI-001
chr1	PANK4-001|PANK4-008	chr1	rs12045693	0.573033	SKI-001
chr1	MORN1-001|MORN1-002|MORN1-005|MORN1-004|MORN1-202|MORN1-201	chr1	rs12045693	0.573033	SKI-001
chr1	PEX10-001|PEX10-002|PEX10-003	chr1	rs12045693	0.573033	SKI-001
chr1	RP3-395M20.2-001	chr1	rs12045693	0.573033	SKI-001
chr1	C1orf222-010|C1orf222-011|C1orf222-012|C1orf222-008|C1orf222-201|C1orf222-202	chr1	rs12045693	0.573033	SKI-001
chr3	RYBP-001	chr3	rs9832314	0.0559349	RYBP-001
chr3	U1.6-201	chr3	rs9832314	0.0559349	RYBP-001
chr3	AC112219.1-201	chr3	rs9832314	0.0559349	RYBP-001
chr5	C5orf27-003|C5orf27-001	chr5	rs3777193	0.712114	AC008592.5-001
chr5	AC008592.4-001	chr5	rs3777193	0.712114	AC008592.5-001
chr5	AC008592.5-001	chr5	rs3777193	0.712114	AC008592.5-001
chr5	GLRX-007|GLRX-001|GLRX-002|GLRX-004|GLRX-005	chr5	rs3777193	0.712114	AC008592.5-001
chr5	PCSK1-001|PCSK1-002|PCSK1-005	chr5	rs3777193	0.712114	AC008592.5-001
chr5	AC020900.1-201	chr5	rs3777193	0.712114	AC008592.5-001
chr5	CTD-2154I11.2-002|CTD-2154I11.2-001	chr5	rs3777193	0.712114	AC008592.5-001
chr5	SPATA9-004|SPATA9-201	chr5	rs3777193	0.712114	AC008592.5-001
chr7	U3.56-201	chr7	rs2072209	0.058276	DLD-001,DLD-006,DLD-003,DLD-005,DLD-202,DLD-201
chr7	LAMB1-003|LAMB1-001|LAMB1-002|LAMB1-005|LAMB1-006	chr7	rs2072209	0.058276	DLD-001,DLD-006,DLD-003,DLD-005,DLD-202,DLD-201
chr7	AC005048.1-201	chr7	rs2072209	0.058276	DLD-001,DLD-006,DLD-003,DLD-005,DLD-202,DLD-201
chr7	DUS4L-007|DUS4L-201	chr7	rs2072209	0.058276	DLD-001,DLD-006,DLD-003,DLD-005,DLD-202,DLD-201
chr17	TBKBP1-201|TBKBP1-202	chr17	rs12950390	0.252525	TBX21-201
chr17	OSBPL7-201|OSBPL7-202	chr17	rs12950390	0.252525	TBX21-201
chr17	KPNB1-001|KPNB1-201|KPNB1-203|KPNB1-202	chr17	rs12950390	0.252525	TBX21-201
chr17	SCRN2-201|SCRN2-202	chr17	rs12950390	0.252525	TBX21-201
chr17	SP2-001|SP2-201	chr17	rs12950390	0.252525	TBX21-201
chr17	CBX1-001|CBX1-002|CBX1-004|CBX1-003	chr17	rs12950390	0.252525	TBX21-201
chr2	MBOAT2-001|MBOAT2-006	chr2	rs9636252	0.641289	MBOAT2-001,MBOAT2-006
chr2	ASAP2-001|ASAP2-201	chr2	rs9636252	0.641289	MBOAT2-001,MBOAT2-006
chr2	snoU13.291-201	chr2	rs9636252	0.641289	MBOAT2-001,MBOAT2-006
chr2	HOXD1-001|HOXD1-201	chr2	rs4972806	0.635161	HOXD3-002,HOXD3-005,HOXD3-004,HOXD3-001
chr2	HOXD11-001|HOXD11-201	chr2	rs4972806	0.635161	HOXD3-002,HOXD3-005,HOXD3-004,HOXD3-001
chr2	HOXD10-001	chr2	rs4972806	0.635161	HOXD3-002,HOXD3-005,HOXD3-004,HOXD3-001
chr7	TSPAN13-001	chr7	rs2280655	0.977066	TSPAN13-001
chr7	AGR2-001|AGR2-006|AGR2-005|AGR2-007|AGR2-201	chr7	rs2280655	0.977066	TSPAN13-001
chr7	AGR3-001|AGR3-004|AGR3-002	chr7	rs2280655	0.977066	TSPAN13-001
chr7	ANKMY2-001	chr7	rs2280655	0.977066	TSPAN13-001
chr7	SNORA63.2-201	chr7	rs2280655	0.977066	TSPAN13-001
chr7	AC124014.1-201	chr7	rs6421315	0.368179	IKZF1-202,IKZF1-201,IKZF1-003,IKZF1-002,IKZF1-007,IKZF1-205,IKZF1-203,IKZF1-204,IKZF1-006,IKZF1-004,IKZF1-001
chr7	AC020743.2-001	chr7	rs6421315	0.368179	IKZF1-202,IKZF1-201,IKZF1-003,IKZF1-002,IKZF1-007,IKZF1-205,IKZF1-203,IKZF1-204,IKZF1-006,IKZF1-004,IKZF1-001
chr7	ZPBP-001|ZPBP-003|ZPBP-006	chr7	rs6421315	0.368179	IKZF1-202,IKZF1-201,IKZF1-003,IKZF1-002,IKZF1-007,IKZF1-205,IKZF1-203,IKZF1-204,IKZF1-006,IKZF1-004,IKZF1-001
chr8	MTFR1-001|MTFR1-003|MTFR1-007|MTFR1-019|MTFR1-011|MTFR1-201	chr8	rs10504390	0.0802926	MTFR1-001,MTFR1-003,MTFR1-007,MTFR1-019,MTFR1-011,MTFR1-201
chr8	DNAJC5B-001|DNAJC5B-003	chr8	rs10504390	0.0802926	MTFR1-001,MTFR1-003,MTFR1-007,MTFR1-019,MTFR1-011,MTFR1-201
chr8	AC084082.3-001	chr8	rs10504390	0.0802926	MTFR1-001,MTFR1-003,MTFR1-007,MTFR1-019,MTFR1-011,MTFR1-201
chr8	PDE7A-001|PDE7A-003|PDE7A-005|PDE7A-201	chr8	rs10504390	0.0802926	MTFR1-001,MTFR1-003,MTFR1-007,MTFR1-019,MTFR1-011,MTFR1-201
chr8	RRS1-201	chr8	rs10504390	0.0802926	MTFR1-001,MTFR1-003,MTFR1-007,MTFR1-019,MTFR1-011,MTFR1-201
chr8	TRIM55-001|TRIM55-002|TRIM55-004|TRIM55-003	chr8	rs10504390	0.0802926	MTFR1-001,MTFR1-003,MTFR1-007,MTFR1-019,MTFR1-011,MTFR1-201
chr9	TEK-003|TEK-002|TEK-005|TEK-004|TEK-201	chr9	rs1334809	0.884653	TEK-003,TEK-002,TEK-005,TEK-004,TEK-201
chr9	C9orf11-001|C9orf11-002|C9orf11-201	chr9	rs1334809	0.884653	TEK-003,TEK-002,TEK-005,TEK-004,TEK-201
chr9	LRRC19-001	chr9	rs1334809	0.884653	TEK-003,TEK-002,TEK-005,TEK-004,TEK-201
chr9	MOBKL2B-001	chr9	rs1334809	0.884653	TEK-003,TEK-002,TEK-005,TEK-004,TEK-201
chr9	RP11-337A23.3-001	chr9	rs1334809	0.884653	TEK-003,TEK-002,TEK-005,TEK-004,TEK-201
chr10	ITGB1-001|ITGB1-005|ITGB1-009|ITGB1-004|ITGB1-010|ITGB1-016|ITGB1-006|ITGB1-012|ITGB1-015|ITGB1-003|ITGB1-007|ITGB1-013|ITGB1-002|ITGB1-202|ITGB1-201|ITGB1-203	chr10	rs7902627	0.135379	ITGB1-001,ITGB1-005,ITGB1-009,ITGB1-004,ITGB1-010,ITGB1-016,ITGB1-006,ITGB1-012,ITGB1-015,ITGB1-003,ITGB1-007,ITGB1-013,ITGB1-002,ITGB1-202,ITGB1-201,ITGB1-203
chr10	RP11-342D11.2-001	chr10	rs7902627	0.135379	ITGB1-001,ITGB1-005,ITGB1-009,ITGB1-004,ITGB1-010,ITGB1-016,ITGB1-006,ITGB1-012,ITGB1-015,ITGB1-003,ITGB1-007,ITGB1-013,ITGB1-002,ITGB1-202,ITGB1-201,ITGB1-203
chr10	RP11-90B22.2-001	chr10	rs7902627	0.135379	ITGB1-001,ITGB1-005,ITGB1-009,ITGB1-004,ITGB1-010,ITGB1-016,ITGB1-006,ITGB1-012,ITGB1-015,ITGB1-003,ITGB1-007,ITGB1-013,ITGB1-002,ITGB1-202,ITGB1-201,ITGB1-203
chr10	NRP1-205|NRP1-206|NRP1-204|NRP1-201|NRP1-202|NRP1-203|NRP1-001|NRP1-002|NRP1-009|NRP1-008|NRP1-007|NRP1-003|NRP1-004|NRP1-005|NRP1-006|NRP1-011	chr10	rs7902627	0.135379	ITGB1-001,ITGB1-005,ITGB1-009,ITGB1-004,ITGB1-010,ITGB1-016,ITGB1-006,ITGB1-012,ITGB1-015,ITGB1-003,ITGB1-007,ITGB1-013,ITGB1-002,ITGB1-202,ITGB1-201,ITGB1-203
chr12	SLC41A2-001|SLC41A2-002|SLC41A2-008|SLC41A2-009|SLC41A2-003|SLC41A2-005|SLC41A2-007|SLC41A2-004|SLC41A2-006	chr12	rs10861342	0.0990687	C12orf45-001,C12orf45-002
chr12	RP11-61E11.2-001	chr12	rs10861342	0.0990687	C12orf45-001,C12orf45-002
chr12	CHST11-007|CHST11-002|CHST11-001|CHST11-006|CHST11-005	chr12	rs10861342	0.0990687	C12orf45-001,C12orf45-002
chr12	C12orf75-001|C12orf75-006|C12orf75-003|C12orf75-008	chr12	rs10861342	0.0990687	C12orf45-001,C12orf45-002
chr16	SDR42E1-001|SDR42E1-002	chr16	rs3813009	0.22373	PLCG2-201
chr16	HSD17B2-001	chr16	rs3813009	0.22373	PLCG2-201
chr16	CMIP-202|CMIP-203|CMIP-201|CMIP-204	chr16	rs3813009	0.22373	PLCG2-201
chr16	PKD1L2-006|PKD1L2-005|PKD1L2-007|PKD1L2-201	chr16	rs3813009	0.22373	PLCG2-201
chr22	Z99756.1-001	chr22	rs139014	0.167018	Z82214.3-001
chr22	MPPED1-001|MPPED1-003|MPPED1-004|MPPED1-204|MPPED1-203|MPPED1-206|MPPED1-205|MPPED1-201|MPPED1-202	chr22	rs139014	0.167018	Z82214.3-001
chr22	TSPO-001|TSPO-002|TSPO-005|TSPO-004	chr22	rs139014	0.167018	Z82214.3-001
chr22	MCAT-002|MCAT-001	chr22	rs139014	0.167018	Z82214.3-001
chr22	EFCAB6-001|EFCAB6-010|EFCAB6-003|EFCAB6-201	chr22	rs139014	0.167018	Z82214.3-001
chr22	PNPLA5-001|PNPLA5-002|PNPLA5-003	chr22	rs139014	0.167018	Z82214.3-001
chr22	SULT4A1-001|SULT4A1-202|SULT4A1-201	chr22	rs139014	0.167018	Z82214.3-001
chr1	ELTD1-001|ELTD1-002	chr1	rs6687262	0.55331	ELTD1-001,ELTD1-002
chr1	AL354946.1-201	chr1	rs6687262	0.55331	ELTD1-001,ELTD1-002
chr2	PNPT1-001	chr2	rs2163237	0.671728	PNPT1-001
chr2	MIR216A-201	chr2	rs2163237	0.671728	PNPT1-001
chr2	MIR217-201	chr2	rs2163237	0.671728	PNPT1-001
chr3	U1.6-201	chr3	rs11128271	0.936277	RYBP-001
chr3	snoU13.139-201	chr3	rs11128271	0.936277	RYBP-001
chr3	AC112219.1-201	chr3	rs11128271	0.936277	RYBP-001
chr3	snoU13.63-201	chr3	rs11128271	0.936277	RYBP-001
chr3	PPP4R2-001|PPP4R2-005|PPP4R2-007|PPP4R2-002|PPP4R2-006|PPP4R2-202|PPP4R2-201	chr3	rs11128271	0.936277	RYBP-001
chr3	NAA50-001|NAA50-004|NAA50-002|NAA50-009|NAA50-003|NAA50-008|NAA50-010|NAA50-201	chr3	rs11711311	0.39608	KIAA2018-002,KIAA2018-003,KIAA2018-201
chr3	GRAMD1C-001|GRAMD1C-005|GRAMD1C-007|GRAMD1C-006|GRAMD1C-011|GRAMD1C-201	chr3	rs11711311	0.39608	KIAA2018-002,KIAA2018-003,KIAA2018-201
chr3	SIDT1-001|SIDT1-201	chr3	rs11711311	0.39608	KIAA2018-002,KIAA2018-003,KIAA2018-201
chr3	SPICE1-001|SPICE1-006|SPICE1-005|SPICE1-007|SPICE1-004	chr3	rs11711311	0.39608	KIAA2018-002,KIAA2018-003,KIAA2018-201
chr5	snoU13.19-201	chr5	rs17348299	0.836732	snoU13.19-201
chr5	IL6ST-001|IL6ST-003|IL6ST-005|IL6ST-007|IL6ST-201|IL6ST-203|IL6ST-205|IL6ST-202|IL6ST-204	chr5	rs17348299	0.836732	snoU13.19-201
chr5	RP11-479O16.1-001|RP11-479O16.1-002	chr5	rs10065350	0.841901	RAB3C-001
chr5	CTD-2176I21.2-001	chr5	rs10065350	0.841901	RAB3C-001
chr5	GAPT-002|GAPT-001|GAPT-003|GAPT-201	chr5	rs10065350	0.841901	RAB3C-001
chr6	HCG23-001	chr6	rs1049110	0.346019	HLA-DQA2-001
chr6	HLA-DOB-001|HLA-DOB-004	chr6	rs1049110	0.346019	HLA-DQA2-001
chr6	XXbac-BPG154L12.4-001	chr6	rs1049110	0.346019	HLA-DQA2-001
chr6	C6orf10-004|C6orf10-002|C6orf10-001|C6orf10-003|C6orf10-005|C6orf10-007|C6orf10-006|C6orf10-202|C6orf10-201|C6orf10-203	chr6	rs1049110	0.346019	HLA-DQA2-001
chr6	HLA-DRA-001|HLA-DRA-002	chr6	rs1049110	0.346019	HLA-DQA2-001
chr6	TNXB-001|TNXB-006|TNXB-007|TNXB-003|TNXB-201	chr6	rs1049110	0.346019	HLA-DQA2-001
chr6	TAP1-001|TAP1-201	chr6	rs1049110	0.346019	HLA-DQA2-001
chr7	TRA2A-001|TRA2A-201|TRA2A-202	chr7	rs11763760	0.797057	SNORD65.3-201
chr7	IGF2BP3-001	chr7	rs11763760	0.797057	SNORD65.3-201
chr7	FAM126A-001|FAM126A-002|FAM126A-006|FAM126A-008	chr7	rs11763760	0.797057	SNORD65.3-201
chr7	NUPL2-001|NUPL2-008|NUPL2-002	chr7	rs11763760	0.797057	SNORD65.3-201
chr7	AC020743.2-001	chr7	rs6583437	0.636701	IKZF1-202,IKZF1-201,IKZF1-003,IKZF1-002,IKZF1-007,IKZF1-205,IKZF1-203,IKZF1-204,IKZF1-006,IKZF1-004,IKZF1-001
chr7	AC124014.1-201	chr7	rs6583437	0.636701	IKZF1-202,IKZF1-201,IKZF1-003,IKZF1-002,IKZF1-007,IKZF1-205,IKZF1-203,IKZF1-204,IKZF1-006,IKZF1-004,IKZF1-001
chr7	FIGNL1-002|FIGNL1-001|FIGNL1-003|FIGNL1-004|FIGNL1-011|FIGNL1-006|FIGNL1-010|FIGNL1-007|FIGNL1-008|FIGNL1-009	chr7	rs6583437	0.636701	IKZF1-202,IKZF1-201,IKZF1-003,IKZF1-002,IKZF1-007,IKZF1-205,IKZF1-203,IKZF1-204,IKZF1-006,IKZF1-004,IKZF1-001
chr7	U6.191-201	chr7	rs6583437	0.636701	IKZF1-202,IKZF1-201,IKZF1-003,IKZF1-002,IKZF1-007,IKZF1-205,IKZF1-203,IKZF1-204,IKZF1-006,IKZF1-004,IKZF1-001
chr7	ZPBP-001|ZPBP-003|ZPBP-006	chr7	rs6583437	0.636701	IKZF1-202,IKZF1-201,IKZF1-003,IKZF1-002,IKZF1-007,IKZF1-205,IKZF1-203,IKZF1-204,IKZF1-006,IKZF1-004,IKZF1-001
chr7	C7orf72-001	chr7	rs6583437	0.636701	IKZF1-202,IKZF1-201,IKZF1-003,IKZF1-002,IKZF1-007,IKZF1-205,IKZF1-203,IKZF1-204,IKZF1-006,IKZF1-004,IKZF1-001
chr7	AC005009.1-001	chr7	rs2189812	0.258551	GRM3-001,GRM3-004,GRM3-005,GRM3-002,GRM3-003,GRM3-203,GRM3-202,GRM3-201
chr7	GRM3-001|GRM3-004|GRM3-005|GRM3-002|GRM3-003|GRM3-203|GRM3-202|GRM3-201	chr7	rs2189812	0.258551	GRM3-001,GRM3-004,GRM3-005,GRM3-002,GRM3-003,GRM3-203,GRM3-202,GRM3-201
chr7	AC005009.2-001|AC005009.2-002	chr7	rs2189812	0.258551	GRM3-001,GRM3-004,GRM3-005,GRM3-002,GRM3-003,GRM3-203,GRM3-202,GRM3-201
chr7	C7orf23-001|C7orf23-002|C7orf23-006|C7orf23-003	chr7	rs2189812	0.258551	GRM3-001,GRM3-004,GRM3-005,GRM3-002,GRM3-003,GRM3-203,GRM3-202,GRM3-201
chr8	RP11-6D1.3-001	chr8	rs11781525	0.974402	NDUFB9-001,NDUFB9-003,NDUFB9-002,NDUFB9-004
chr8	TRIB1-001|TRIB1-002|TRIB1-003	chr8	rs11781525	0.974402	NDUFB9-001,NDUFB9-003,NDUFB9-002,NDUFB9-004
chr8	NDUFB9-001|NDUFB9-003|NDUFB9-002|NDUFB9-004	chr8	rs11781525	0.974402	NDUFB9-001,NDUFB9-003,NDUFB9-002,NDUFB9-004
chr9	SLC46A2-001	chr9	rs10817408	0.149461	SLC46A2-001
chr9	RNF183-002|RNF183-004|RNF183-005|RNF183-001	chr9	rs10817408	0.149461	SLC46A2-001
chr9	C9orf80-001|C9orf80-002|C9orf80-003|C9orf80-201	chr9	rs10817408	0.149461	SLC46A2-001
chr9	VAV2-001|VAV2-002|VAV2-003|VAV2-201	chr9	rs756777	0.208835	SARDH-001,SARDH-002,SARDH-005,SARDH-004,SARDH-204,SARDH-203,SARDH-206,SARDH-205,SARDH-202,SARDH-201
chr9	SARDH-001|SARDH-002|SARDH-005|SARDH-004|SARDH-204|SARDH-203|SARDH-206|SARDH-205|SARDH-202|SARDH-201	chr9	rs756777	0.208835	SARDH-001,SARDH-002,SARDH-005,SARDH-004,SARDH-204,SARDH-203,SARDH-206,SARDH-205,SARDH-202,SARDH-201
chr9	BRD3-001|BRD3-002|BRD3-004|BRD3-005|BRD3-202|BRD3-201	chr9	rs756777	0.208835	SARDH-001,SARDH-002,SARDH-005,SARDH-004,SARDH-204,SARDH-203,SARDH-206,SARDH-205,SARDH-202,SARDH-201
chr9	RP11-374P20.4-001	chr9	rs756777	0.208835	SARDH-001,SARDH-002,SARDH-005,SARDH-004,SARDH-204,SARDH-203,SARDH-206,SARDH-205,SARDH-202,SARDH-201
chr10	SEPHS1-001|SEPHS1-002|SEPHS1-003|SEPHS1-004|SEPHS1-201|SEPHS1-202|SEPHS1-203	chr10	rs1095368	0.437467	AL138764.1-201
chr10	MCM10-001|MCM10-003|MCM10-004|MCM10-002|MCM10-201	chr10	rs1095368	0.437467	AL138764.1-201
chr10	UCMA-001	chr10	rs1095368	0.437467	AL138764.1-201
chr10	SORBS1-006|SORBS1-001|SORBS1-002|SORBS1-004|SORBS1-005|SORBS1-007|SORBS1-008|SORBS1-009|SORBS1-205|SORBS1-203|SORBS1-204|SORBS1-206|SORBS1-202|SORBS1-201	chr10	rs12772243	0.0871224	RP11-476E15.3-001
chr10	PDLIM1-001	chr10	rs12772243	0.0871224	RP11-476E15.3-001
chr10	RP11-476E15.3-001	chr10	rs12772243	0.0871224	RP11-476E15.3-001
chr10	CC2D2B-003|CC2D2B-002|CC2D2B-001|CC2D2B-201|CC2D2B-202	chr10	rs12772243	0.0871224	RP11-476E15.3-001
chr11	FGF3-001	chr11	rs10796849	0.111934	FGF4-001
chr11	MRGPRF-001|MRGPRF-002|MRGPRF-202|MRGPRF-201	chr11	rs10796849	0.111934	FGF4-001
chr11	CTTN-001|CTTN-002|CTTN-008|CTTN-005|CTTN-012|CTTN-007|CTTN-016|CTTN-201	chr11	rs10796849	0.111934	FGF4-001
chr11	GAL-001	chr11	rs10796849	0.111934	FGF4-001
chr11	ORAOV1-017|ORAOV1-001|ORAOV1-004|ORAOV1-009|ORAOV1-014|ORAOV1-005|ORAOV1-003|ORAOV1-006|ORAOV1-008|ORAOV1-201	chr11	rs10796849	0.111934	FGF4-001
chr11	MRPL21-008|MRPL21-001|MRPL21-201	chr11	rs10796849	0.111934	FGF4-001
chr12	U6.190-201	chr12	rs10877839	0.324798	U6.190-201
chr12	MON2-001|MON2-002|MON2-005|MON2-008|MON2-006|MON2-013|MON2-203|MON2-202|MON2-201	chr12	rs10877839	0.324798	U6.190-201
chr12	snoU13.90-201	chr12	rs10877839	0.324798	U6.190-201
chr12	MON2-001|MON2-002|MON2-005|MON2-008|MON2-006|MON2-013|MON2-203|MON2-202|MON2-201	chr12	rs7301016	0.206214	RP11-863H1.1-001
chr12	RP11-631N16.2-001	chr12	rs7301016	0.206214	RP11-863H1.1-001
chr12	snoU13.90-201	chr12	rs7301016	0.206214	RP11-863H1.1-001
chr13	FAM124A-001|FAM124A-003	chr13	rs7325564	0.74873	RNASEH2B-001,RNASEH2B-201,RNASEH2B-202
chr13	CCDC70-001	chr13	rs7325564	0.74873	RNASEH2B-001,RNASEH2B-201,RNASEH2B-202
chr13	DLEU7-002|DLEU7-001|DLEU7-201	chr13	rs7325564	0.74873	RNASEH2B-001,RNASEH2B-201,RNASEH2B-202
chr13	DHRS12-002|DHRS12-001|DHRS12-007	chr13	rs7325564	0.74873	RNASEH2B-001,RNASEH2B-201,RNASEH2B-202
chr14	RP11-33N16.1-001	chr14	rs2093746	0.26506	RP11-944C7.1-002
chr14	FOXN3-018|FOXN3-003|FOXN3-004|FOXN3-001|FOXN3-009|FOXN3-017|FOXN3-012|FOXN3-005|FOXN3-007|FOXN3-006|FOXN3-201	chr14	rs2093746	0.26506	RP11-944C7.1-002
chr14	RP11-944C7.1-002	chr14	rs2093746	0.26506	RP11-944C7.1-002
chr14	EFCAB11-001|EFCAB11-005|EFCAB11-007|EFCAB11-002|EFCAB11-004|EFCAB11-201	chr14	rs2093746	0.26506	RP11-944C7.1-002
chr14	KCNK13-001	chr14	rs2093746	0.26506	RP11-944C7.1-002
chr15	FAM174B-001|FAM174B-003	chr15	rs7179432	0.455903	CHD2-013,CHD2-001,CHD2-003,CHD2-005,CHD2-008,CHD2-019
chr15	RGMA-001|RGMA-007|RGMA-004|RGMA-010|RGMA-009|RGMA-008|RGMA-203|RGMA-201|RGMA-202	chr15	rs7179432	0.455903	CHD2-013,CHD2-001,CHD2-003,CHD2-005,CHD2-008,CHD2-019
chr15	MCTP2-005|MCTP2-002|MCTP2-202|MCTP2-203|MCTP2-201	chr15	rs7179432	0.455903	CHD2-013,CHD2-001,CHD2-003,CHD2-005,CHD2-008,CHD2-019
chr15	RP11-326A13.2-001	chr15	rs7179432	0.455903	CHD2-013,CHD2-001,CHD2-003,CHD2-005,CHD2-008,CHD2-019
chr15	CHD2-013|CHD2-001|CHD2-003|CHD2-005|CHD2-008|CHD2-019	chr15	rs7179432	0.455903	CHD2-013,CHD2-001,CHD2-003,CHD2-005,CHD2-008,CHD2-019
chr15	CTD-3076O17.1-001	chr15	rs1823874	0.428499	AC090825.2-201
chr17	AC005725.1-201	chr17	rs8076431	0.851273	AC005725.1-201
chr17	SHISA6-001|SHISA6-003|SHISA6-002|SHISA6-201	chr17	rs8076431	0.851273	AC005725.1-201
chr17	AC005284.1-201	chr17	rs8076431	0.851273	AC005725.1-201
chr17	AC015908.1-201	chr17	rs8076431	0.851273	AC005725.1-201
chr18	SMAD7-201|SMAD7-001	chr18	rs9947954	0.42516	CTIF-001,CTIF-201,CTIF-202
chr18	CTIF-001|CTIF-201|CTIF-202	chr18	rs9947954	0.42516	CTIF-001,CTIF-201,CTIF-202
chr19	ZNF677-202|ZNF677-201	chr19	rs2965260	0.898396	VN1R4-201
chr19	ZNF347-201|ZNF347-203|ZNF347-202	chr19	rs2965260	0.898396	VN1R4-201
chr19	AC008440.5-001	chr19	rs2965260	0.898396	VN1R4-201
chr19	ZNF160-203|ZNF160-202|ZNF160-201	chr19	rs2965260	0.898396	VN1R4-201
chr1	LBR-001|LBR-006|LBR-007|LBR-002|LBR-003|LBR-201	chr1	rs16844841	0.0583147	DNAH14-007,DNAH14-014,DNAH14-020,DNAH14-012,DNAH14-015,DNAH14-005,DNAH14-013,DNAH14-006,DNAH14-010,DNAH14-002,DNAH14-004,DNAH14-202,DNAH14-201
chr1	RP4-559A3.7-001|PYCR2-001|PYCR2-202|PYCR2-201	chr1	rs16844841	0.0583147	DNAH14-007,DNAH14-014,DNAH14-020,DNAH14-012,DNAH14-015,DNAH14-005,DNAH14-013,DNAH14-006,DNAH14-010,DNAH14-002,DNAH14-004,DNAH14-202,DNAH14-201
chr1	LEFTY1-001	chr1	rs16844841	0.0583147	DNAH14-007,DNAH14-014,DNAH14-020,DNAH14-012,DNAH14-015,DNAH14-005,DNAH14-013,DNAH14-006,DNAH14-010,DNAH14-002,DNAH14-004,DNAH14-202,DNAH14-201
chr1	LBR-001|LBR-006|LBR-007|LBR-002|LBR-003|LBR-201	chr1	rs16844846	0.0584601	DNAH14-007,DNAH14-014,DNAH14-020,DNAH14-012,DNAH14-015,DNAH14-005,DNAH14-013,DNAH14-006,DNAH14-010,DNAH14-002,DNAH14-004,DNAH14-202,DNAH14-201
chr1	RP4-559A3.7-001|PYCR2-001|PYCR2-202|PYCR2-201	chr1	rs16844846	0.0584601	DNAH14-007,DNAH14-014,DNAH14-020,DNAH14-012,DNAH14-015,DNAH14-005,DNAH14-013,DNAH14-006,DNAH14-010,DNAH14-002,DNAH14-004,DNAH14-202,DNAH14-201
chr1	RP11-3L21.2-001	chr1	rs16844846	0.0584601	DNAH14-007,DNAH14-014,DNAH14-020,DNAH14-012,DNAH14-015,DNAH14-005,DNAH14-013,DNAH14-006,DNAH14-010,DNAH14-002,DNAH14-004,DNAH14-202,DNAH14-201
chr3	U7.116-201	chr3	rs322668	0.285734	RARB-005,RARB-002,RARB-001,RARB-004,RARB-201,RARB-202
chr3	SNORD5.2-201	chr3	rs322668	0.285734	RARB-005,RARB-002,RARB-001,RARB-004,RARB-201,RARB-202
chr3	TSC22D2-001|TSC22D2-005|TSC22D2-003|TSC22D2-201|TSC22D2-202	chr3	rs1012583	0.702573	snoU13.326-201
chr3	snoU13.326-201	chr3	rs1012583	0.702573	snoU13.326-201
chr5	RP11-2O17.2-001|RP11-2O17.2-002|RP11-2O17.2-003	chr5	rs4699982	0.158659	RP11-2O17.2-001,RP11-2O17.2-002,RP11-2O17.2-003
chr5	U6.745-201	chr5	rs4699982	0.158659	RP11-2O17.2-001,RP11-2O17.2-002,RP11-2O17.2-003
chr5	C5orf64-001|C5orf64-201	chr5	rs4699982	0.158659	RP11-2O17.2-001,RP11-2O17.2-002,RP11-2O17.2-003
chr5	AC008836.1-201	chr5	rs4699982	0.158659	RP11-2O17.2-001,RP11-2O17.2-002,RP11-2O17.2-003
chr6	AL353597.1-201	chr6	rs9394438	0.713317	AL353597.1-201
chr6	CCDC167-001|CCDC167-002|CCDC167-201	chr6	rs9394438	0.713317	AL353597.1-201
chr6	FTSJD2-001|FTSJD2-002|FTSJD2-007|FTSJD2-006|FTSJD2-202|FTSJD2-201	chr6	rs9394438	0.713317	AL353597.1-201
chr6	MDGA1-001|MDGA1-003|MDGA1-012|MDGA1-007|MDGA1-008|MDGA1-201	chr6	rs9394438	0.713317	AL353597.1-201
chr6	SNORD28.1-201	chr6	rs12213468	0.655773	AL589693.1-201
chr6	TFB1M-001	chr6	rs12213468	0.655773	AL589693.1-201
chr9	SMU1-001|SMU1-201	chr9	rs10813957	0.738415	SMU1-001,SMU1-201
chr9	NFX1-001|NFX1-002|NFX1-004|NFX1-202|NFX1-201	chr9	rs10813957	0.738415	SMU1-001,SMU1-201
chr9	APTX-011|APTX-003|APTX-017|APTX-007|APTX-006|APTX-030|APTX-025|APTX-026|APTX-202|APTX-203|APTX-201|APTX-204|APTX-002|APTX-021	chr9	rs10813957	0.738415	SMU1-001,SMU1-201
chr9	BAG1-002|BAG1-001|BAG1-011|BAG1-010|BAG1-201	chr9	rs10813957	0.738415	SMU1-001,SMU1-201
chr9	AL162590.1-201	chr9	rs10813957	0.738415	SMU1-001,SMU1-201
chr11	OR51Q1-001	chr11	rs7108470	0.423506	TRIM6-001,TRIM6-007,TRIM6-011,TRIM6-002,TRIM6-003,TRIM6-004,TRIM6-009,TRIM6-008,TRIM6-201
chr11	HBG2-004|HBG2-001|HBG2-202|HBG2-201	chr11	rs7108470	0.423506	TRIM6-001,TRIM6-007,TRIM6-011,TRIM6-002,TRIM6-003,TRIM6-004,TRIM6-009,TRIM6-008,TRIM6-201
chr11	OR52N1-001	chr11	rs7108470	0.423506	TRIM6-001,TRIM6-007,TRIM6-011,TRIM6-002,TRIM6-003,TRIM6-004,TRIM6-009,TRIM6-008,TRIM6-201
chr11	OR52H1-201	chr11	rs7108470	0.423506	TRIM6-001,TRIM6-007,TRIM6-011,TRIM6-002,TRIM6-003,TRIM6-004,TRIM6-009,TRIM6-008,TRIM6-201
chr11	TRIM22-001|TRIM22-003|TRIM22-006|TRIM22-005|TRIM22-008|TRIM22-010|TRIM22-011|TRIM22-201|TRIM22-202	chr11	rs7108470	0.423506	TRIM6-001,TRIM6-007,TRIM6-011,TRIM6-002,TRIM6-003,TRIM6-004,TRIM6-009,TRIM6-008,TRIM6-201
chr11	OR51I2-201	chr11	rs7108470	0.423506	TRIM6-001,TRIM6-007,TRIM6-011,TRIM6-002,TRIM6-003,TRIM6-004,TRIM6-009,TRIM6-008,TRIM6-201
chr11	OR51I1-202|OR51I1-201|OR51I1-001	chr11	rs7108470	0.423506	TRIM6-001,TRIM6-007,TRIM6-011,TRIM6-002,TRIM6-003,TRIM6-004,TRIM6-009,TRIM6-008,TRIM6-201
chr11	OR52D1-201	chr11	rs7108470	0.423506	TRIM6-001,TRIM6-007,TRIM6-011,TRIM6-002,TRIM6-003,TRIM6-004,TRIM6-009,TRIM6-008,TRIM6-201
chr12	PTHLH-008|PTHLH-001|PTHLH-004|PTHLH-003|PTHLH-002|PTHLH-007|PTHLH-006|PTHLH-203|PTHLH-202|PTHLH-204|PTHLH-201	chr12	rs7964407	0.620613	PTHLH-008,PTHLH-001,PTHLH-004,PTHLH-003,PTHLH-002,PTHLH-007,PTHLH-006,PTHLH-203,PTHLH-202,PTHLH-204,PTHLH-201
chr12	CCDC91-016|CCDC91-014|CCDC91-015|CCDC91-002|CCDC91-003|CCDC91-001|CCDC91-010|CCDC91-005|CCDC91-004|CCDC91-017|CCDC91-018|CCDC91-020|CCDC91-021|CCDC91-203|CCDC91-202|CCDC91-201	chr12	rs7964407	0.620613	PTHLH-008,PTHLH-001,PTHLH-004,PTHLH-003,PTHLH-002,PTHLH-007,PTHLH-006,PTHLH-203,PTHLH-202,PTHLH-204,PTHLH-201
chr12	RP11-993B23.3-001	chr12	rs7964407	0.620613	PTHLH-008,PTHLH-001,PTHLH-004,PTHLH-003,PTHLH-002,PTHLH-007,PTHLH-006,PTHLH-203,PTHLH-202,PTHLH-204,PTHLH-201
chr12	MANSC4-001	chr12	rs7964407	0.620613	PTHLH-008,PTHLH-001,PTHLH-004,PTHLH-003,PTHLH-002,PTHLH-007,PTHLH-006,PTHLH-203,PTHLH-202,PTHLH-204,PTHLH-201
chr12	PTPRR-005|PTPRR-001|PTPRR-002|PTPRR-004|PTPRR-009|PTPRR-201	chr12	rs4760854	0.270107	PTPRB-001,PTPRB-003,PTPRB-008,PTPRB-009,PTPRB-007,PTPRB-004,PTPRB-006,PTPRB-010,PTPRB-201,PTPRB-202
chr16	ZNF423-201|ZNF423-202	chr16	rs2080501	0.532296	C16orf78-001
chr16	TMEM188-203|TMEM188-202|TMEM188-201	chr16	rs2080501	0.532296	C16orf78-001
chr16	C16orf78-001	chr16	rs2080501	0.532296	C16orf78-001
chr18	SMAD7-201|SMAD7-001	chr18	rs16949825	0.902275	CTIF-001,CTIF-201,CTIF-202
chr18	SNORD58A-201	chr18	rs16949825	0.902275	CTIF-001,CTIF-201,CTIF-202
chr18	CTIF-001|CTIF-201|CTIF-202	chr18	rs16949825	0.902275	CTIF-001,CTIF-201,CTIF-202
chr20	AC005220.3-001	chr20	rs6064045	0.521165	BCAS1-002,BCAS1-001,BCAS1-003,BCAS1-004,BCAS1-201,BCAS1-204,BCAS1-203,BCAS1-202
chr20	PFDN4-001	chr20	rs6064045	0.521165	BCAS1-002,BCAS1-001,BCAS1-003,BCAS1-004,BCAS1-201,BCAS1-204,BCAS1-203,BCAS1-202
chr20	CYP24A1-003|CYP24A1-004|CYP24A1-006	chr20	rs6064045	0.521165	BCAS1-002,BCAS1-001,BCAS1-003,BCAS1-004,BCAS1-201,BCAS1-204,BCAS1-203,BCAS1-202
chr20	RNU7-14P-201	chr20	rs6064045	0.521165	BCAS1-002,BCAS1-001,BCAS1-003,BCAS1-004,BCAS1-201,BCAS1-204,BCAS1-203,BCAS1-202
chr20	AL354993.1-201	chr20	rs6064045	0.521165	BCAS1-002,BCAS1-001,BCAS1-003,BCAS1-004,BCAS1-201,BCAS1-204,BCAS1-203,BCAS1-202
chr4	RP11-380D23.1-001	chr4	rs11568995	0.988498	EGF-002,EGF-001,EGF-003
chr4	EGF-002|EGF-001|EGF-003	chr4	rs11568995	0.988498	EGF-002,EGF-001,EGF-003
chr4	CFI-006|CFI-001|CFI-004|CFI-203|CFI-201|CFI-202	chr4	rs11568995	0.988498	EGF-002,EGF-001,EGF-003
chr4	U6.636-201	chr4	rs11568995	0.988498	EGF-002,EGF-001,EGF-003
chr4	LRIT3-001|LRIT3-002|LRIT3-201	chr4	rs11568995	0.988498	EGF-002,EGF-001,EGF-003
chr4	ELOVL6-001|ELOVL6-002|ELOVL6-004|ELOVL6-003	chr4	rs11568995	0.988498	EGF-002,EGF-001,EGF-003
chr4	ENPEP-001	chr4	rs11568995	0.988498	EGF-002,EGF-001,EGF-003
chr4	PLA2G12A-001|PLA2G12A-002	chr4	rs11568995	0.988498	EGF-002,EGF-001,EGF-003
chr4	AC005187.1-201	chr4	rs11568995	0.988498	EGF-002,EGF-001,EGF-003
chr4	AGXT2L1-002|AGXT2L1-003|AGXT2L1-004|AGXT2L1-001|AGXT2L1-007|AGXT2L1-006	chr4	rs11568995	0.988498	EGF-002,EGF-001,EGF-003
chr9	RP11-326F20.5-001|RP11-326F20.5-002	chr9	rs3780486	0.737437	SMU1-001,SMU1-201
chr9	SPINK4-002|SPINK4-001|SPINK4-201	chr9	rs3780486	0.737437	SMU1-001,SMU1-201
chr9	SMU1-001|SMU1-201	chr9	rs3780486	0.737437	SMU1-001,SMU1-201
chr9	U4atac.10-201	chr9	rs3780486	0.737437	SMU1-001,SMU1-201
chr9	APTX-011|APTX-003|APTX-017|APTX-007|APTX-006|APTX-030|APTX-025|APTX-026|APTX-202|APTX-203|APTX-201|APTX-204|APTX-002|APTX-021	chr9	rs3780486	0.737437	SMU1-001,SMU1-201
chr9	AL162590.1-201	chr9	rs3780486	0.737437	SMU1-001,SMU1-201
chr9	NFX1-001|NFX1-002|NFX1-004|NFX1-202|NFX1-201	chr9	rs3780486	0.737437	SMU1-001,SMU1-201
chr9	BAG1-002|BAG1-001|BAG1-011|BAG1-010|BAG1-201	chr9	rs3780486	0.737437	SMU1-001,SMU1-201
chr9	DDX58-001|DDX58-002|DDX58-201|DDX58-202|DDX58-204|DDX58-203	chr9	rs3780486	0.737437	SMU1-001,SMU1-201
chr9	RP11-326F20.5-001|RP11-326F20.5-002	chr9	rs10113903	0.308538	SMU1-001,SMU1-201
chr9	SMU1-001|SMU1-201	chr9	rs10113903	0.308538	SMU1-001,SMU1-201
chr9	U4atac.10-201	chr9	rs10113903	0.308538	SMU1-001,SMU1-201
chr9	SPINK4-002|SPINK4-001|SPINK4-201	chr9	rs10113903	0.308538	SMU1-001,SMU1-201
chr9	AL162590.1-201	chr9	rs10113903	0.308538	SMU1-001,SMU1-201
chr9	BAG1-002|BAG1-001|BAG1-011|BAG1-010|BAG1-201	chr9	rs10113903	0.308538	SMU1-001,SMU1-201
chr9	NFX1-001|NFX1-002|NFX1-004|NFX1-202|NFX1-201	chr9	rs10113903	0.308538	SMU1-001,SMU1-201
chr9	APTX-011|APTX-003|APTX-017|APTX-007|APTX-006|APTX-030|APTX-025|APTX-026|APTX-202|APTX-203|APTX-201|APTX-204|APTX-002|APTX-021	chr9	rs10113903	0.308538	SMU1-001,SMU1-201
chr9	AQP7-001|AQP7-004|AQP7-006|AQP7-007|AQP7-003|AQP7-005|AQP7-201|AQP7-204|AQP7-203|AQP7-202	chr9	rs10113903	0.308538	SMU1-001,SMU1-201
chr9	RP11-326F20.5-001|RP11-326F20.5-002	chr9	rs10813951	0.262554	SMU1-001,SMU1-201
chr9	SPINK4-002|SPINK4-001|SPINK4-201	chr9	rs10813951	0.262554	SMU1-001,SMU1-201
chr9	U4atac.10-201	chr9	rs10813951	0.262554	SMU1-001,SMU1-201
chr9	SMU1-001|SMU1-201	chr9	rs10813951	0.262554	SMU1-001,SMU1-201
chr9	APTX-011|APTX-003|APTX-017|APTX-007|APTX-006|APTX-030|APTX-025|APTX-026|APTX-202|APTX-203|APTX-201|APTX-204|APTX-002|APTX-021	chr9	rs10813951	0.262554	SMU1-001,SMU1-201
chr9	NFX1-001|NFX1-002|NFX1-004|NFX1-202|NFX1-201	chr9	rs10813951	0.262554	SMU1-001,SMU1-201
chr9	BAG1-002|BAG1-001|BAG1-011|BAG1-010|BAG1-201	chr9	rs10813951	0.262554	SMU1-001,SMU1-201
chr3	ST6GAL1-001|ST6GAL1-006|ST6GAL1-007|ST6GAL1-010|ST6GAL1-009|ST6GAL1-011|ST6GAL1-012|ST6GAL1-013|ST6GAL1-017|ST6GAL1-002|ST6GAL1-018|ST6GAL1-015|ST6GAL1-016|ST6GAL1-020|ST6GAL1-201	chr3	rs11710456	0.698798	ST6GAL1-001,ST6GAL1-006,ST6GAL1-007,ST6GAL1-010,ST6GAL1-009,ST6GAL1-011,ST6GAL1-012,ST6GAL1-013,ST6GAL1-017,ST6GAL1-002,ST6GAL1-018,ST6GAL1-015,ST6GAL1-016,ST6GAL1-020,ST6GAL1-201
chr3	snR39B.2-201	chr3	rs11710456	0.698798	ST6GAL1-001,ST6GAL1-006,ST6GAL1-007,ST6GAL1-010,ST6GAL1-009,ST6GAL1-011,ST6GAL1-012,ST6GAL1-013,ST6GAL1-017,ST6GAL1-002,ST6GAL1-018,ST6GAL1-015,ST6GAL1-016,ST6GAL1-020,ST6GAL1-201
chr3	RFC4-003|RFC4-001|RFC4-013|RFC4-009|RFC4-005|RFC4-007|RFC4-008|RFC4-004|RFC4-201	chr3	rs11710456	0.698798	ST6GAL1-001,ST6GAL1-006,ST6GAL1-007,ST6GAL1-010,ST6GAL1-009,ST6GAL1-011,ST6GAL1-012,ST6GAL1-013,ST6GAL1-017,ST6GAL1-002,ST6GAL1-018,ST6GAL1-015,ST6GAL1-016,ST6GAL1-020,ST6GAL1-201
chr3	ADIPOQ-AS1-001	chr3	rs11710456	0.698798	ST6GAL1-001,ST6GAL1-006,ST6GAL1-007,ST6GAL1-010,ST6GAL1-009,ST6GAL1-011,ST6GAL1-012,ST6GAL1-013,ST6GAL1-017,ST6GAL1-002,ST6GAL1-018,ST6GAL1-015,ST6GAL1-016,ST6GAL1-020,ST6GAL1-201
chr3	SNORA63.6-201	chr3	rs11710456	0.698798	ST6GAL1-001,ST6GAL1-006,ST6GAL1-007,ST6GAL1-010,ST6GAL1-009,ST6GAL1-011,ST6GAL1-012,ST6GAL1-013,ST6GAL1-017,ST6GAL1-002,ST6GAL1-018,ST6GAL1-015,ST6GAL1-016,ST6GAL1-020,ST6GAL1-201
chr3	ADIPOQ-002|ADIPOQ-001|ADIPOQ-201	chr3	rs11710456	0.698798	ST6GAL1-001,ST6GAL1-006,ST6GAL1-007,ST6GAL1-010,ST6GAL1-009,ST6GAL1-011,ST6GAL1-012,ST6GAL1-013,ST6GAL1-017,ST6GAL1-002,ST6GAL1-018,ST6GAL1-015,ST6GAL1-016,ST6GAL1-020,ST6GAL1-201
chr3	RP11-573D15.3-001	chr3	rs11710456	0.698798	ST6GAL1-001,ST6GAL1-006,ST6GAL1-007,ST6GAL1-010,ST6GAL1-009,ST6GAL1-011,ST6GAL1-012,ST6GAL1-013,ST6GAL1-017,ST6GAL1-002,ST6GAL1-018,ST6GAL1-015,ST6GAL1-016,ST6GAL1-020,ST6GAL1-201
chr3	RP11-134F2.2-001|RP11-134F2.2-002	chr3	rs11710456	0.698798	ST6GAL1-001,ST6GAL1-006,ST6GAL1-007,ST6GAL1-010,ST6GAL1-009,ST6GAL1-011,ST6GAL1-012,ST6GAL1-013,ST6GAL1-017,ST6GAL1-002,ST6GAL1-018,ST6GAL1-015,ST6GAL1-016,ST6GAL1-020,ST6GAL1-201
chr3	KNG1-001|KNG1-002|KNG1-004|KNG1-201	chr3	rs11710456	0.698798	ST6GAL1-001,ST6GAL1-006,ST6GAL1-007,ST6GAL1-010,ST6GAL1-009,ST6GAL1-011,ST6GAL1-012,ST6GAL1-013,ST6GAL1-017,ST6GAL1-002,ST6GAL1-018,ST6GAL1-015,ST6GAL1-016,ST6GAL1-020,ST6GAL1-201
chr11	UNC93B1-002|UNC93B1-201	chr11	rs4930561	0.51067	CHKA-001,CHKA-002,CHKA-006
chr11	TCIRG1-001|TCIRG1-011|TCIRG1-002|TCIRG1-016|TCIRG1-014|TCIRG1-007|TCIRG1-201	chr11	rs4930561	0.51067	CHKA-001,CHKA-002,CHKA-006
chr11	C11orf24-001|C11orf24-002|C11orf24-006	chr11	rs4930561	0.51067	CHKA-001,CHKA-002,CHKA-006
chr11	PPP6R3-001|PPP6R3-012|PPP6R3-027|PPP6R3-009|PPP6R3-011|PPP6R3-008|PPP6R3-026|PPP6R3-021|PPP6R3-007|PPP6R3-005|PPP6R3-003|PPP6R3-004|PPP6R3-020|PPP6R3-013|PPP6R3-018|PPP6R3-025|PPP6R3-201|PPP6R3-202	chr11	rs4930561	0.51067	CHKA-001,CHKA-002,CHKA-006
chr11	C11orf63-001|C11orf63-002|C11orf63-201	chr11	rs2126200	0.541753	BSX-001
chr11	U4.8-201	chr11	rs2126200	0.541753	BSX-001
chr11	UBASH3B-001	chr11	rs2126200	0.541753	BSX-001
chr11	snoU13.386-201	chr11	rs2126200	0.541753	BSX-001
chr11	CTD-2216M2.1-001	chr11	rs2126200	0.541753	BSX-001
chr11	CRTAM-001|CRTAM-002	chr11	rs2126200	0.541753	BSX-001
chr12	FICD-001|FICD-003|FICD-002|FICD-004	chr12	rs918304	0.0096382	CMKLR1-001,CMKLR1-005,CMKLR1-002,CMKLR1-003,CMKLR1-004,CMKLR1-202,CMKLR1-201
chr12	CMKLR1-001|CMKLR1-005|CMKLR1-002|CMKLR1-003|CMKLR1-004|CMKLR1-202|CMKLR1-201	chr12	rs918304	0.0096382	CMKLR1-001,CMKLR1-005,CMKLR1-002,CMKLR1-003,CMKLR1-004,CMKLR1-202,CMKLR1-201
chr12	RP11-689B22.2-001|RP11-689B22.2-002	chr12	rs918304	0.0096382	CMKLR1-001,CMKLR1-005,CMKLR1-002,CMKLR1-003,CMKLR1-004,CMKLR1-202,CMKLR1-201
chr12	WSCD2-001|WSCD2-008|WSCD2-002|WSCD2-003|WSCD2-201	chr12	rs918304	0.0096382	CMKLR1-001,CMKLR1-005,CMKLR1-002,CMKLR1-003,CMKLR1-004,CMKLR1-202,CMKLR1-201
chr12	ASCL4-001	chr12	rs918304	0.0096382	CMKLR1-001,CMKLR1-005,CMKLR1-002,CMKLR1-003,CMKLR1-004,CMKLR1-202,CMKLR1-201
chr12	U7.16-201	chr12	rs918304	0.0096382	CMKLR1-001,CMKLR1-005,CMKLR1-002,CMKLR1-003,CMKLR1-004,CMKLR1-202,CMKLR1-201
chr12	PWP1-202|PWP1-201|PWP1-005|PWP1-004|PWP1-006|PWP1-001	chr12	rs918304	0.0096382	CMKLR1-001,CMKLR1-005,CMKLR1-002,CMKLR1-003,CMKLR1-004,CMKLR1-202,CMKLR1-201
chr12	FOXN4-002|FOXN4-001|FOXN4-201	chr12	rs918304	0.0096382	CMKLR1-001,CMKLR1-005,CMKLR1-002,CMKLR1-003,CMKLR1-004,CMKLR1-202,CMKLR1-201
chr17	AATK-AS1-001	chr17	rs2279913	0.439263	AATK-AS1-001
chr17	MIR1250-201	chr17	rs2279913	0.439263	AATK-AS1-001
chr17	AC127496.1-201	chr17	rs2279913	0.439263	AATK-AS1-001
chr17	AC110285.1-201	chr17	rs2279913	0.439263	AATK-AS1-001
chr17	C17orf56-201|C17orf56-202	chr17	rs2279913	0.439263	AATK-AS1-001
chr17	TMEM105-201	chr17	rs2279913	0.439263	AATK-AS1-001
chr17	C17orf55-201	chr17	rs2279913	0.439263	AATK-AS1-001
chr17	TSPAN10-201|TSPAN10-202	chr17	rs2279913	0.439263	AATK-AS1-001
chr17	RPTOR-201|RPTOR-203|RPTOR-202	chr17	rs2279913	0.439263	AATK-AS1-001
chr17	EIF4A3-201	chr17	rs2279913	0.439263	AATK-AS1-001
chr22	MIOX-002|MIOX-001|MIOX-003|MIOX-004	chr22	rs5771040	0.660044	PPP6R2-001,PPP6R2-002,PPP6R2-003,PPP6R2-004
chr22	LMF2-002|LMF2-001|LMF2-003|LMF2-201	chr22	rs5771040	0.660044	PPP6R2-001,PPP6R2-002,PPP6R2-003,PPP6R2-004
chr22	CPT1B-005|CPT1B-004|CPT1B-001|CPT1B-008|CPT1B-201|CPT1B-204|CPT1B-203|CPT1B-202	chr22	rs5771040	0.660044	PPP6R2-001,PPP6R2-002,PPP6R2-003,PPP6R2-004
chr22	CTA-384D8.31-001	chr22	rs5771040	0.660044	PPP6R2-001,PPP6R2-002,PPP6R2-003,PPP6R2-004
chr22	C22orf41-002|C22orf41-001	chr22	rs5771040	0.660044	PPP6R2-001,PPP6R2-002,PPP6R2-003,PPP6R2-004
chr22	MAPK8IP2-001|MAPK8IP2-002|MAPK8IP2-202|MAPK8IP2-204|MAPK8IP2-203|MAPK8IP2-201	chr22	rs5771040	0.660044	PPP6R2-001,PPP6R2-002,PPP6R2-003,PPP6R2-004
chr22	RP3-402G11.5-001	chr22	rs5771040	0.660044	PPP6R2-001,PPP6R2-002,PPP6R2-003,PPP6R2-004
chr22	TUBGCP6-001|TUBGCP6-006|TUBGCP6-007|TUBGCP6-201	chr22	rs5771040	0.660044	PPP6R2-001,PPP6R2-002,PPP6R2-003,PPP6R2-004
chr22	PLXNB2-001|PLXNB2-007|PLXNB2-010|PLXNB2-008|PLXNB2-012|PLXNB2-003|PLXNB2-204|PLXNB2-201|PLXNB2-202|PLXNB2-203	chr22	rs5771040	0.660044	PPP6R2-001,PPP6R2-002,PPP6R2-003,PPP6R2-004
chr22	SHANK3-201|SHANK3-202	chr22	rs5771040	0.660044	PPP6R2-001,PPP6R2-002,PPP6R2-003,PPP6R2-004
chr22	MLC1-002|MLC1-001|MLC1-005|MLC1-204|MLC1-201|MLC1-202|MLC1-203	chr22	rs5771040	0.660044	PPP6R2-001,PPP6R2-002,PPP6R2-003,PPP6R2-004
chr1	AC104837.1-201	chr1	rs4650376	0.126318	AC104837.1-201
chr1	ELTD1-001|ELTD1-002	chr1	rs4650376	0.126318	AC104837.1-201
chr1	AL354946.1-201	chr1	rs4650376	0.126318	AC104837.1-201
chr1	IFI44-001|IFI44-005|IFI44-009|IFI44-201	chr1	rs4650376	0.126318	AC104837.1-201
chr3	AC097639.1-201	chr3	rs4376071	0.313984	snoU13.176-201
chr3	GPD1L-005|GPD1L-001|GPD1L-006|GPD1L-003	chr3	rs4376071	0.313984	snoU13.176-201
chr4	TADA2B-004|TADA2B-001|TADA2B-002|TADA2B-003|TADA2B-005	chr4	rs16839553	0.992978	TBC1D14-003,TBC1D14-001,TBC1D14-004,TBC1D14-002,TBC1D14-005,TBC1D14-009,TBC1D14-202,TBC1D14-201
chr4	GRPEL1-001|GRPEL1-201	chr4	rs16839553	0.992978	TBC1D14-003,TBC1D14-001,TBC1D14-004,TBC1D14-002,TBC1D14-005,TBC1D14-009,TBC1D14-202,TBC1D14-201
chr4	TBC1D14-003|TBC1D14-001|TBC1D14-004|TBC1D14-002|TBC1D14-005|TBC1D14-009|TBC1D14-202|TBC1D14-201	chr4	rs16839553	0.992978	TBC1D14-003,TBC1D14-001,TBC1D14-004,TBC1D14-002,TBC1D14-005,TBC1D14-009,TBC1D14-202,TBC1D14-201
chr4	CNO-201	chr4	rs16839553	0.992978	TBC1D14-003,TBC1D14-001,TBC1D14-004,TBC1D14-002,TBC1D14-005,TBC1D14-009,TBC1D14-202,TBC1D14-201
chr4	KIAA0232-004|KIAA0232-001|KIAA0232-201	chr4	rs16839553	0.992978	TBC1D14-003,TBC1D14-001,TBC1D14-004,TBC1D14-002,TBC1D14-005,TBC1D14-009,TBC1D14-202,TBC1D14-201
chr4	RP11-539L10.3-001|RP11-539L10.3-002	chr4	rs16839553	0.992978	TBC1D14-003,TBC1D14-001,TBC1D14-004,TBC1D14-002,TBC1D14-005,TBC1D14-009,TBC1D14-202,TBC1D14-201
chr4	MRFAP1-001|MRFAP1-007|MRFAP1-003	chr4	rs16839553	0.992978	TBC1D14-003,TBC1D14-001,TBC1D14-004,TBC1D14-002,TBC1D14-005,TBC1D14-009,TBC1D14-202,TBC1D14-201
chr6	HLA-C-001|HLA-C-002|HLA-C-004|HLA-C-007|HLA-C-201	chr6	rs9263963	0.113293	POU5F1-006,POU5F1-001,POU5F1-007,POU5F1-002,POU5F1-202,POU5F1-201
chr6	CDSN-001	chr6	rs9263963	0.113293	POU5F1-006,POU5F1-001,POU5F1-007,POU5F1-002,POU5F1-202,POU5F1-201
chr6	POU5F1-006|POU5F1-001|POU5F1-007|POU5F1-002|POU5F1-202|POU5F1-201	chr6	rs9263963	0.113293	POU5F1-006,POU5F1-001,POU5F1-007,POU5F1-002,POU5F1-202,POU5F1-201
chr6	C6orf15-001	chr6	rs9263963	0.113293	POU5F1-006,POU5F1-001,POU5F1-007,POU5F1-002,POU5F1-202,POU5F1-201
chr6	GTF2H4-001|GTF2H4-002|GTF2H4-003|GTF2H4-201	chr6	rs9263963	0.113293	POU5F1-006,POU5F1-001,POU5F1-007,POU5F1-002,POU5F1-202,POU5F1-201
chr6	U6.898-201	chr6	rs9263963	0.113293	POU5F1-006,POU5F1-001,POU5F1-007,POU5F1-002,POU5F1-202,POU5F1-201
chr6	HCG21-001	chr6	rs9263963	0.113293	POU5F1-006,POU5F1-001,POU5F1-007,POU5F1-002,POU5F1-202,POU5F1-201
chr6	DPCR1-001|DPCR1-202|DPCR1-201	chr6	rs9263963	0.113293	POU5F1-006,POU5F1-001,POU5F1-007,POU5F1-002,POU5F1-202,POU5F1-201
chr6	FLOT1-001|FLOT1-008|FLOT1-006|FLOT1-007|FLOT1-009|FLOT1-010|FLOT1-005|FLOT1-201	chr6	rs9263963	0.113293	POU5F1-006,POU5F1-001,POU5F1-007,POU5F1-002,POU5F1-202,POU5F1-201
chr6	DDX39B-AS1-001|DDX39B-AS1-002	chr6	rs9263963	0.113293	POU5F1-006,POU5F1-001,POU5F1-007,POU5F1-002,POU5F1-202,POU5F1-201
chr6	SNORD117-201	chr6	rs9263963	0.113293	POU5F1-006,POU5F1-001,POU5F1-007,POU5F1-002,POU5F1-202,POU5F1-201
chr6	UNC93A-003|UNC93A-001|UNC93A-002	chr6	rs12528714	0.991049	TTLL2-001,TTLL2-201
chr6	GPR31-001	chr6	rs12528714	0.991049	TTLL2-001,TTLL2-201
chr6	C6orf123-002	chr6	rs12528714	0.991049	TTLL2-001,TTLL2-201
chr6	CCR6-002|CCR6-001|CCR6-201	chr6	rs12528714	0.991049	TTLL2-001,TTLL2-201
chr6	RP1-167A14.2-001	chr6	rs12528714	0.991049	TTLL2-001,TTLL2-201
chr6	RP11-514O12.2-001	chr6	rs12528714	0.991049	TTLL2-001,TTLL2-201
chr6	FRMD1-201|FRMD1-008|FRMD1-005|FRMD1-004	chr6	rs12528714	0.991049	TTLL2-001,TTLL2-201
chr9	DDX58-001|DDX58-002|DDX58-201|DDX58-202|DDX58-204|DDX58-203	chr9	rs7032871	0.278858	ACO1-001,ACO1-002,ACO1-003,ACO1-201,ACO1-202
chr9	ACO1-001|ACO1-002|ACO1-003|ACO1-201|ACO1-202	chr9	rs7032871	0.278858	ACO1-001,ACO1-002,ACO1-003,ACO1-201,ACO1-202
chr9	TMEM215-001	chr9	rs7032871	0.278858	ACO1-001,ACO1-002,ACO1-003,ACO1-201,ACO1-202
chr10	SEPHS1-001|SEPHS1-002|SEPHS1-003|SEPHS1-004|SEPHS1-201|SEPHS1-202|SEPHS1-203	chr10	rs1747683	0.414549	AL138764.1-201
chr10	RNU6-2-201	chr10	rs1747683	0.414549	AL138764.1-201
chr10	MCM10-001|MCM10-003|MCM10-004|MCM10-002|MCM10-201	chr10	rs1747683	0.414549	AL138764.1-201
chr10	OPTN-006|OPTN-009|OPTN-007|OPTN-004|OPTN-005|OPTN-011|OPTN-008|OPTN-001	chr10	rs1747683	0.414549	AL138764.1-201
chr10	UCMA-001	chr10	rs1747683	0.414549	AL138764.1-201
chr11	MRGPRX2-001	chr11	rs7111562	0.14015	PTPN5-004,PTPN5-001,PTPN5-005,PTPN5-002,PTPN5-006,PTPN5-202,PTPN5-201
chr11	ZDHHC13-001|ZDHHC13-002	chr11	rs7111562	0.14015	PTPN5-004,PTPN5-001,PTPN5-005,PTPN5-002,PTPN5-006,PTPN5-202,PTPN5-201
chr11	NAV2-AS4-001	chr11	rs7111562	0.14015	PTPN5-004,PTPN5-001,PTPN5-005,PTPN5-002,PTPN5-006,PTPN5-202,PTPN5-201
chr11	NAV2-AS5-001|NAV2-AS5-002	chr11	rs7111562	0.14015	PTPN5-004,PTPN5-001,PTPN5-005,PTPN5-002,PTPN5-006,PTPN5-202,PTPN5-201
chr14	SLC8A3-001|SLC8A3-003|SLC8A3-006|SLC8A3-007|SLC8A3-004|SLC8A3-005|SLC8A3-008|SLC8A3-201	chr14	rs4899329	0.399541	SMOC1-001,SMOC1-002
chr14	SYNJ2BP-001	chr14	rs4899329	0.399541	SMOC1-001,SMOC1-002
chr14	SLC10A1-001	chr14	rs4899329	0.399541	SMOC1-001,SMOC1-002
chr14	SMOC1-001|SMOC1-002	chr14	rs4899329	0.399541	SMOC1-001,SMOC1-002
chr14	SRSF5-003|SRSF5-005|SRSF5-016|SRSF5-018|SRSF5-002|SRSF5-004|SRSF5-011|SRSF5-010|SRSF5-201	chr14	rs4899329	0.399541	SMOC1-001,SMOC1-002
chr14	GTF2A1-001|GTF2A1-003|GTF2A1-201	chr14	rs10131728	0.872445	CEP128-203,CEP128-202,CEP128-201,CEP128-009,CEP128-011,CEP128-002,CEP128-010,CEP128-004,CEP128-012,CEP128-005,CEP128-001,CEP128-015
chr14	SNORA79-201	chr14	rs10131728	0.872445	CEP128-203,CEP128-202,CEP128-201,CEP128-009,CEP128-011,CEP128-002,CEP128-010,CEP128-004,CEP128-012,CEP128-005,CEP128-001,CEP128-015
chr14	CEP128-203|CEP128-202|CEP128-201|CEP128-009|CEP128-011|CEP128-002|CEP128-010|CEP128-004|CEP128-012|CEP128-005|CEP128-001|CEP128-015	chr14	rs10131728	0.872445	CEP128-203,CEP128-202,CEP128-201,CEP128-009,CEP128-011,CEP128-002,CEP128-010,CEP128-004,CEP128-012,CEP128-005,CEP128-001,CEP128-015
chr15	MIR184-201	chr15	rs4779031	0.211702	MIR184-201
chr15	ANKRD34C-201	chr15	rs4779031	0.211702	MIR184-201
chr15	RASGRF1-001|RASGRF1-201|RASGRF1-202	chr15	rs4779031	0.211702	MIR184-201
chr15	U6.1307-201	chr15	rs4779031	0.211702	MIR184-201
chr15	CTSH-001|CTSH-007|CTSH-201|CTSH-202	chr15	rs4779031	0.211702	MIR184-201
chr15	AC011944.1-201	chr15	rs4779031	0.211702	MIR184-201
chr17	C17orf84-201	chr17	rs6502557	0.861939	MPRIP-005,MPRIP-006,MPRIP-001,MPRIP-002,MPRIP-008,MPRIP-003,MPRIP-004,MPRIP-203,MPRIP-201,MPRIP-202
chr17	PLD6-001|PLD6-201	chr17	rs6502557	0.861939	MPRIP-005,MPRIP-006,MPRIP-001,MPRIP-002,MPRIP-008,MPRIP-003,MPRIP-004,MPRIP-203,MPRIP-201,MPRIP-202
chr17	FLCN-001|FLCN-002|FLCN-006|FLCN-004|FLCN-003	chr17	rs6502557	0.861939	MPRIP-005,MPRIP-006,MPRIP-001,MPRIP-002,MPRIP-008,MPRIP-003,MPRIP-004,MPRIP-203,MPRIP-201,MPRIP-202
chr17	COPS3-001|COPS3-008|COPS3-002|COPS3-201	chr17	rs6502557	0.861939	MPRIP-005,MPRIP-006,MPRIP-001,MPRIP-002,MPRIP-008,MPRIP-003,MPRIP-004,MPRIP-203,MPRIP-201,MPRIP-202
chr17	C17orf76-001|C17orf76-003	chr17	rs6502557	0.861939	MPRIP-005,MPRIP-006,MPRIP-001,MPRIP-002,MPRIP-008,MPRIP-003,MPRIP-004,MPRIP-203,MPRIP-201,MPRIP-202
chr17	CARD14-202|CARD14-203|CARD14-201	chr17	rs1467979	0.823196	TBC1D16-201,TBC1D16-202
chr17	EIF4A3-201	chr17	rs1467979	0.823196	TBC1D16-201,TBC1D16-202
chr17	CBX2-202|CBX2-201	chr17	rs1467979	0.823196	TBC1D16-201,TBC1D16-202
chr17	ENDOV-002|ENDOV-001|ENDOV-003|ENDOV-004|ENDOV-019|ENDOV-026|ENDOV-029|ENDOV-030	chr17	rs1467979	0.823196	TBC1D16-201,TBC1D16-202
chr17	CBX4-001|CBX4-201	chr17	rs1467979	0.823196	TBC1D16-201,TBC1D16-202
chr17	RPTOR-201|RPTOR-203|RPTOR-202	chr17	rs1467979	0.823196	TBC1D16-201,TBC1D16-202
chr22	NPTXR-001	chr22	rs738144	0.204838	RP3-508I15.14-001
chr22	RP3-508I15.14-001	chr22	rs738144	0.204838	RP3-508I15.14-001
chr22	CTA-150C2.16-001	chr22	rs738144	0.204838	RP3-508I15.14-001
chr22	GTPBP1-001|GTPBP1-003|GTPBP1-005|GTPBP1-011|GTPBP1-010|GTPBP1-018	chr22	rs738144	0.204838	RP3-508I15.14-001
chr22	PDGFB-001|PDGFB-002|PDGFB-003|PDGFB-004	chr22	rs738144	0.204838	RP3-508I15.14-001
chr22	TMEM184B-001|TMEM184B-004|TMEM184B-006	chr22	rs738144	0.204838	RP3-508I15.14-001
chr22	SYNGR1-002|SYNGR1-006|SYNGR1-007|SYNGR1-001|SYNGR1-005	chr22	rs738144	0.204838	RP3-508I15.14-001
chr1	OLFML2B-001|OLFML2B-006|OLFML2B-002	chr1	rs3767633	0.145416	RP11-474I16.8-001,RP11-474I16.8-002
chr1	RP11-565P22.2-001	chr1	rs3767633	0.145416	RP11-474I16.8-001,RP11-474I16.8-002
chr1	C1orf111-001	chr1	rs3767633	0.145416	RP11-474I16.8-001,RP11-474I16.8-002
chr1	FCRLA-001|FCRLA-004|FCRLA-007|FCRLA-002|FCRLA-005|FCRLA-003|FCRLA-006|FCRLA-203|FCRLA-206|FCRLA-204|FCRLA-202|FCRLA-201|FCRLA-205	chr1	rs3767633	0.145416	RP11-474I16.8-001,RP11-474I16.8-002
chr1	SH2D1B-001|SH2D1B-201	chr1	rs3767633	0.145416	RP11-474I16.8-001,RP11-474I16.8-002
chr1	RP11-565P22.6-001	chr1	rs3767633	0.145416	RP11-474I16.8-001,RP11-474I16.8-002
chr1	DDR2-201|DDR2-006|DDR2-005|DDR2-002|DDR2-001|DDR2-004|DDR2-003	chr1	rs3767633	0.145416	RP11-474I16.8-001,RP11-474I16.8-002
chr3	ST6GAL1-001|ST6GAL1-006|ST6GAL1-007|ST6GAL1-010|ST6GAL1-009|ST6GAL1-011|ST6GAL1-012|ST6GAL1-013|ST6GAL1-017|ST6GAL1-002|ST6GAL1-018|ST6GAL1-015|ST6GAL1-016|ST6GAL1-020|ST6GAL1-201	chr3	rs7652995	0.176702	ST6GAL1-001,ST6GAL1-006,ST6GAL1-007,ST6GAL1-010,ST6GAL1-009,ST6GAL1-011,ST6GAL1-012,ST6GAL1-013,ST6GAL1-017,ST6GAL1-002,ST6GAL1-018,ST6GAL1-015,ST6GAL1-016,ST6GAL1-020,ST6GAL1-201
chr3	RFC4-003|RFC4-001|RFC4-013|RFC4-009|RFC4-005|RFC4-007|RFC4-008|RFC4-004|RFC4-201	chr3	rs7652995	0.176702	ST6GAL1-001,ST6GAL1-006,ST6GAL1-007,ST6GAL1-010,ST6GAL1-009,ST6GAL1-011,ST6GAL1-012,ST6GAL1-013,ST6GAL1-017,ST6GAL1-002,ST6GAL1-018,ST6GAL1-015,ST6GAL1-016,ST6GAL1-020,ST6GAL1-201
chr3	SNORA63.6-201	chr3	rs7652995	0.176702	ST6GAL1-001,ST6GAL1-006,ST6GAL1-007,ST6GAL1-010,ST6GAL1-009,ST6GAL1-011,ST6GAL1-012,ST6GAL1-013,ST6GAL1-017,ST6GAL1-002,ST6GAL1-018,ST6GAL1-015,ST6GAL1-016,ST6GAL1-020,ST6GAL1-201
chr3	RP11-573D15.3-001	chr3	rs7652995	0.176702	ST6GAL1-001,ST6GAL1-006,ST6GAL1-007,ST6GAL1-010,ST6GAL1-009,ST6GAL1-011,ST6GAL1-012,ST6GAL1-013,ST6GAL1-017,ST6GAL1-002,ST6GAL1-018,ST6GAL1-015,ST6GAL1-016,ST6GAL1-020,ST6GAL1-201
chr3	ADIPOQ-002|ADIPOQ-001|ADIPOQ-201	chr3	rs7652995	0.176702	ST6GAL1-001,ST6GAL1-006,ST6GAL1-007,ST6GAL1-010,ST6GAL1-009,ST6GAL1-011,ST6GAL1-012,ST6GAL1-013,ST6GAL1-017,ST6GAL1-002,ST6GAL1-018,ST6GAL1-015,ST6GAL1-016,ST6GAL1-020,ST6GAL1-201
chr3	AHSG-001|AHSG-002|AHSG-201	chr3	rs7652995	0.176702	ST6GAL1-001,ST6GAL1-006,ST6GAL1-007,ST6GAL1-010,ST6GAL1-009,ST6GAL1-011,ST6GAL1-012,ST6GAL1-013,ST6GAL1-017,ST6GAL1-002,ST6GAL1-018,ST6GAL1-015,ST6GAL1-016,ST6GAL1-020,ST6GAL1-201
chr4	PGM2-001|PGM2-202|PGM2-201	chr4	rs2292298	0.360936	RP11-36B15.1-001
chr4	RP11-36B15.1-001	chr4	rs2292298	0.360936	RP11-36B15.1-001
chr4	RELL1-001|RELL1-002|RELL1-003	chr4	rs2292298	0.360936	RP11-36B15.1-001
chr4	TBC1D1-009|TBC1D1-001|TBC1D1-002|TBC1D1-006|TBC1D1-016|TBC1D1-018|TBC1D1-008|TBC1D1-019|TBC1D1-201	chr4	rs2292298	0.360936	RP11-36B15.1-001
chr4	C4orf19-002|C4orf19-003|C4orf19-001	chr4	rs2292298	0.360936	RP11-36B15.1-001
chr5	MCTP1-001|MCTP1-003|MCTP1-017|MCTP1-008|MCTP1-006|MCTP1-004|MCTP1-007|MCTP1-009|MCTP1-005|MCTP1-016|MCTP1-002|MCTP1-013|MCTP1-012|MCTP1-201	chr5	rs255982	0.848905	MCTP1-001,MCTP1-003,MCTP1-017,MCTP1-008,MCTP1-006,MCTP1-004,MCTP1-007,MCTP1-009,MCTP1-005,MCTP1-016,MCTP1-002,MCTP1-013,MCTP1-012,MCTP1-201
chr5	RHOBTB3-006|RHOBTB3-004|RHOBTB3-001|RHOBTB3-017|RHOBTB3-009|RHOBTB3-011|RHOBTB3-010|RHOBTB3-015|RHOBTB3-013	chr5	rs255982	0.848905	MCTP1-001,MCTP1-003,MCTP1-017,MCTP1-008,MCTP1-006,MCTP1-004,MCTP1-007,MCTP1-009,MCTP1-005,MCTP1-016,MCTP1-002,MCTP1-013,MCTP1-012,MCTP1-201
chr9	VAV2-001|VAV2-002|VAV2-003|VAV2-201	chr9	rs7021663	0.209934	SARDH-001,SARDH-002,SARDH-005,SARDH-004,SARDH-204,SARDH-203,SARDH-206,SARDH-205,SARDH-202,SARDH-201
chr9	BRD3-001|BRD3-002|BRD3-004|BRD3-005|BRD3-202|BRD3-201	chr9	rs7021663	0.209934	SARDH-001,SARDH-002,SARDH-005,SARDH-004,SARDH-204,SARDH-203,SARDH-206,SARDH-205,SARDH-202,SARDH-201
chr9	RP11-374P20.4-001	chr9	rs7021663	0.209934	SARDH-001,SARDH-002,SARDH-005,SARDH-004,SARDH-204,SARDH-203,SARDH-206,SARDH-205,SARDH-202,SARDH-201
chr9	SARDH-001|SARDH-002|SARDH-005|SARDH-004|SARDH-204|SARDH-203|SARDH-206|SARDH-205|SARDH-202|SARDH-201	chr9	rs7021663	0.209934	SARDH-001,SARDH-002,SARDH-005,SARDH-004,SARDH-204,SARDH-203,SARDH-206,SARDH-205,SARDH-202,SARDH-201
chr9	FAM163B-001|FAM163B-201	chr9	rs7021663	0.209934	SARDH-001,SARDH-002,SARDH-005,SARDH-004,SARDH-204,SARDH-203,SARDH-206,SARDH-205,SARDH-202,SARDH-201
chr9	ADAMTS13-001|ADAMTS13-002|ADAMTS13-003|ADAMTS13-006|ADAMTS13-203|ADAMTS13-202|ADAMTS13-201|ADAMTS13-204	chr9	rs7021663	0.209934	SARDH-001,SARDH-002,SARDH-005,SARDH-004,SARDH-204,SARDH-203,SARDH-206,SARDH-205,SARDH-202,SARDH-201
chr9	SURF6-001	chr9	rs7021663	0.209934	SARDH-001,SARDH-002,SARDH-005,SARDH-004,SARDH-204,SARDH-203,SARDH-206,SARDH-205,SARDH-202,SARDH-201
chr9	MED22-007|MED22-001|MED22-002|MED22-006|MED22-008|MED22-003|MED22-005|MED22-011|MED22-010	chr9	rs7021663	0.209934	SARDH-001,SARDH-002,SARDH-005,SARDH-004,SARDH-204,SARDH-203,SARDH-206,SARDH-205,SARDH-202,SARDH-201
chr9	SURF4-001|SURF4-002|SURF4-004|SURF4-201|SURF4-202	chr9	rs7021663	0.209934	SARDH-001,SARDH-002,SARDH-005,SARDH-004,SARDH-204,SARDH-203,SARDH-206,SARDH-205,SARDH-202,SARDH-201
chr9	DBH-001|DBH-002|DBH-201	chr9	rs7021663	0.209934	SARDH-001,SARDH-002,SARDH-005,SARDH-004,SARDH-204,SARDH-203,SARDH-206,SARDH-205,SARDH-202,SARDH-201
chr14	AL132819.1-201	chr14	rs2614463	0.396311	AL109767.1-001
chr14	CTD-2200A16.1-001	chr14	rs2614463	0.396311	AL109767.1-001
chr14	SETD3-001|SETD3-003|SETD3-002	chr14	rs2614463	0.396311	AL109767.1-001
chr15	U6.1307-201	chr15	rs2692194	0.626113	KIAA1024-201
chr15	ARNT2-001|ARNT2-202|ARNT2-201	chr15	rs2692194	0.626113	KIAA1024-201
chr15	KIAA1024-201	chr15	rs2692194	0.626113	KIAA1024-201
chr15	BCL2A1-001|BCL2A1-002	chr15	rs2692194	0.626113	KIAA1024-201
chr15	MIR184-201	chr15	rs2692194	0.626113	KIAA1024-201
chr15	U6.836-201	chr15	rs2692194	0.626113	KIAA1024-201
chr15	ZFAND6-001	chr15	rs2692194	0.626113	KIAA1024-201
chr21	HUNK-001|HUNK-002|HUNK-004	chr21	rs11910494	0.288747	HUNK-001,HUNK-002,HUNK-004
chr21	AP000260.4-001	chr21	rs11910494	0.288747	HUNK-001,HUNK-002,HUNK-004
chr21	AP000263.1-201	chr21	rs11910494	0.288747	HUNK-001,HUNK-002,HUNK-004
chr21	AP000266.7-001	chr21	rs11910494	0.288747	HUNK-001,HUNK-002,HUNK-004
chr21	SNORA33.3-201	chr21	rs11910494	0.288747	HUNK-001,HUNK-002,HUNK-004
chr21	TCP10L-001	chr21	rs11910494	0.288747	HUNK-001,HUNK-002,HUNK-004
chr21	SNORA80-201	chr21	rs11910494	0.288747	HUNK-001,HUNK-002,HUNK-004
chr21	SOD1-001|SOD1-002|SOD1-201	chr21	rs11910494	0.288747	HUNK-001,HUNK-002,HUNK-004
chr21	URB1-001	chr21	rs11910494	0.288747	HUNK-001,HUNK-002,HUNK-004
chr22	KIAA1644-006	chr22	rs5764106	0.229971	PARVB-001,PARVB-002,PARVB-006,PARVB-004,PARVB-003
chr22	SAMM50-001|SAMM50-201	chr22	rs5764106	0.229971	PARVB-001,PARVB-002,PARVB-006,PARVB-004,PARVB-003
chr22	RP1-32I10.10-001	chr22	rs5764106	0.229971	PARVB-001,PARVB-002,PARVB-006,PARVB-004,PARVB-003
chr22	MIR548J-201	chr22	rs16982515	0.919025	CRYBB1-001
chr22	TFIP11-002|TFIP11-003|TFIP11-004|TFIP11-001|TFIP11-015|TFIP11-011|TFIP11-009|TFIP11-010|TFIP11-006|TFIP11-201	chr22	rs16982515	0.919025	CRYBB1-001
chr22	HPS4-005|HPS4-008|HPS4-006|HPS4-022|HPS4-201|HPS4-202	chr22	rs16982515	0.919025	CRYBB1-001
chr22	TPST2-001|TPST2-003|TPST2-002|TPST2-009|TPST2-006|TPST2-008|TPST2-005|TPST2-007|TPST2-004|TPST2-201	chr22	rs16982515	0.919025	CRYBB1-001
chr22	CRYBB1-001	chr22	rs16982515	0.919025	CRYBB1-001
chr22	SEZ6L-001|SEZ6L-002|SEZ6L-005|SEZ6L-003|SEZ6L-004|SEZ6L-006|SEZ6L-202|SEZ6L-201	chr22	rs16982515	0.919025	CRYBB1-001
chr11	TRIM22-001|TRIM22-003|TRIM22-006|TRIM22-005|TRIM22-008|TRIM22-010|TRIM22-011|TRIM22-201|TRIM22-202	chr11	rs11820502	0.287789	HBG2-004,HBG2-001,HBG2-202,HBG2-201
chr11	TRIM6-001|TRIM6-007|TRIM6-011|TRIM6-002|TRIM6-003|TRIM6-004|TRIM6-009|TRIM6-008|TRIM6-201	chr11	rs11820502	0.287789	HBG2-004,HBG2-001,HBG2-202,HBG2-201
chr11	OR52D1-201	chr11	rs11820502	0.287789	HBG2-004,HBG2-001,HBG2-202,HBG2-201
chr11	OR52N1-001	chr11	rs11820502	0.287789	HBG2-004,HBG2-001,HBG2-202,HBG2-201
chr11	OR52N2-001	chr11	rs11820502	0.287789	HBG2-004,HBG2-001,HBG2-202,HBG2-201
chr11	OR51I1-202|OR51I1-201|OR51I1-001	chr11	rs11820502	0.287789	HBG2-004,HBG2-001,HBG2-202,HBG2-201
chr11	OR51I2-201	chr11	rs11820502	0.287789	HBG2-004,HBG2-001,HBG2-202,HBG2-201
chr11	OR51V1-001	chr11	rs11820502	0.287789	HBG2-004,HBG2-001,HBG2-202,HBG2-201
chr11	OR52E8-001	chr11	rs11820502	0.287789	HBG2-004,HBG2-001,HBG2-202,HBG2-201
chr11	OR51M1-201	chr11	rs11820502	0.287789	HBG2-004,HBG2-001,HBG2-202,HBG2-201
chr11	SMPD1-001|SMPD1-009|SMPD1-008|SMPD1-004|SMPD1-201|SMPD1-202	chr11	rs11820502	0.287789	HBG2-004,HBG2-001,HBG2-202,HBG2-201
chr12	RP11-341G23.3-001	chr12	rs1650123	0.577816	U8.18-201
chr12	U8.18-201	chr12	rs1650123	0.577816	U8.18-201
chr12	RP11-341G23.4-002|RP11-341G23.4-001	chr12	rs1650123	0.577816	U8.18-201
chr12	NT5DC3-001	chr12	rs1650123	0.577816	U8.18-201
chr12	HSP90B1-006|HSP90B1-001|HSP90B1-012|HSP90B1-201|HSP90B1-202	chr12	rs1650123	0.577816	U8.18-201
chr12	STAB2-001|STAB2-006|STAB2-201	chr12	rs1650123	0.577816	U8.18-201
chr12	AC078819.2-201	chr12	rs1650123	0.577816	U8.18-201
chr12	U7.58-201	chr12	rs1650123	0.577816	U8.18-201
chr12	RP11-650K20.2-001	chr12	rs1650123	0.577816	U8.18-201
chr19	RFXANK-005|RFXANK-002|RFXANK-001|RFXANK-003|RFXANK-007|RFXANK-008|RFXANK-009|RFXANK-004|RFXANK-012|RFXANK-015|RFXANK-014|RFXANK-201	chr19	rs7249142	0.619273	TMEM161A-202,TMEM161A-201
chr19	SLC25A42-201	chr19	rs7249142	0.619273	TMEM161A-202,TMEM161A-201
chr19	SUGP2-202|SUGP2-201|SUGP2-203|SUGP2-204	chr19	rs7249142	0.619273	TMEM161A-202,TMEM161A-201
chr19	HAPLN4-201	chr19	rs7249142	0.619273	TMEM161A-202,TMEM161A-201
chr19	TMEM161A-202|TMEM161A-201	chr19	rs7249142	0.619273	TMEM161A-202,TMEM161A-201
chr19	NR2C2AP-001|NR2C2AP-002|NR2C2AP-006	chr19	rs7249142	0.619273	TMEM161A-202,TMEM161A-201
chr19	GATAD2A-004|GATAD2A-006|GATAD2A-005|GATAD2A-007|GATAD2A-002|GATAD2A-008|GATAD2A-001|GATAD2A-009|GATAD2A-003|GATAD2A-202|GATAD2A-201|GATAD2A-203|GATAD2A-204	chr19	rs7249142	0.619273	TMEM161A-202,TMEM161A-201
chr19	TM6SF2-202|TM6SF2-201|TM6SF2-203	chr19	rs7249142	0.619273	TMEM161A-202,TMEM161A-201
chr19	HOMER3-203|HOMER3-204|HOMER3-205|HOMER3-207|HOMER3-201|HOMER3-206|HOMER3-202	chr19	rs7249142	0.619273	TMEM161A-202,TMEM161A-201
chr20	CSNK2A1-001|CSNK2A1-002|CSNK2A1-203|CSNK2A1-201|CSNK2A1-202	chr20	rs6084946	0.233844	CSNK2A1-001,CSNK2A1-002,CSNK2A1-203,CSNK2A1-201,CSNK2A1-202
chr20	TCF15-001	chr20	rs6084946	0.233844	CSNK2A1-001,CSNK2A1-002,CSNK2A1-203,CSNK2A1-201,CSNK2A1-202
chr20	SRXN1-001	chr20	rs6084946	0.233844	CSNK2A1-001,CSNK2A1-002,CSNK2A1-203,CSNK2A1-201,CSNK2A1-202
chr20	RBCK1-004|RBCK1-010|RBCK1-001|RBCK1-013|RBCK1-009|RBCK1-006|RBCK1-002|RBCK1-007|RBCK1-202|RBCK1-201	chr20	rs6084946	0.233844	CSNK2A1-001,CSNK2A1-002,CSNK2A1-203,CSNK2A1-201,CSNK2A1-202
chr20	TBC1D20-004|TBC1D20-201	chr20	rs6084946	0.233844	CSNK2A1-001,CSNK2A1-002,CSNK2A1-203,CSNK2A1-201,CSNK2A1-202
chr20	NRSN2-005|NRSN2-003	chr20	rs6084946	0.233844	CSNK2A1-001,CSNK2A1-002,CSNK2A1-203,CSNK2A1-201,CSNK2A1-202
chr20	C20orf54-001|C20orf54-004	chr20	rs6084946	0.233844	CSNK2A1-001,CSNK2A1-002,CSNK2A1-203,CSNK2A1-201,CSNK2A1-202
chr20	DEFB132-001	chr20	rs6084946	0.233844	CSNK2A1-001,CSNK2A1-002,CSNK2A1-203,CSNK2A1-201,CSNK2A1-202
chr20	C20orf96-002|C20orf96-001|C20orf96-201	chr20	rs6084946	0.233844	CSNK2A1-001,CSNK2A1-002,CSNK2A1-203,CSNK2A1-201,CSNK2A1-202
chr20	SOX12-202|SOX12-201	chr20	rs6084946	0.233844	CSNK2A1-001,CSNK2A1-002,CSNK2A1-203,CSNK2A1-201,CSNK2A1-202
chr20	DEFB129-001	chr20	rs6084946	0.233844	CSNK2A1-001,CSNK2A1-002,CSNK2A1-203,CSNK2A1-201,CSNK2A1-202
chr20	SDCBP2-001|SDCBP2-002|SDCBP2-003|SDCBP2-004	chr20	rs6084946	0.233844	CSNK2A1-001,CSNK2A1-002,CSNK2A1-203,CSNK2A1-201,CSNK2A1-202
chr5	AC008592.5-001	chr5	rs11738945	0.785893	AC008592.5-001
chr5	AC008592.4-001	chr5	rs11738945	0.785893	AC008592.5-001
chr5	C5orf27-003|C5orf27-001	chr5	rs11738945	0.785893	AC008592.5-001
chr5	GLRX-007|GLRX-001|GLRX-002|GLRX-004|GLRX-005	chr5	rs11738945	0.785893	AC008592.5-001
chr5	GPR150-001	chr5	rs11738945	0.785893	AC008592.5-001
chr5	CTD-2154I11.2-002|CTD-2154I11.2-001	chr5	rs11738945	0.785893	AC008592.5-001
chr5	TTC37-001|TTC37-002|TTC37-004	chr5	rs11738945	0.785893	AC008592.5-001
chr5	MIR583-201	chr5	rs11738945	0.785893	AC008592.5-001
chr5	AC020900.1-201	chr5	rs11738945	0.785893	AC008592.5-001
chr5	RHOBTB3-006|RHOBTB3-004|RHOBTB3-001|RHOBTB3-017|RHOBTB3-009|RHOBTB3-011|RHOBTB3-010|RHOBTB3-015|RHOBTB3-013	chr5	rs11738945	0.785893	AC008592.5-001
chr5	SPATA9-004|SPATA9-201	chr5	rs11738945	0.785893	AC008592.5-001
chr5	U6.757-201	chr5	rs11738945	0.785893	AC008592.5-001
chr5	CTD-2260A17.1-001	chr5	rs11738945	0.785893	AC008592.5-001
chr11	OLFML1-003|OLFML1-001|OLFML1-005|OLFML1-004	chr11	rs4076555	0.336591	SYT9-001,SYT9-201
chr11	RP11-35J10.4-001	chr11	rs4076555	0.336591	SYT9-001,SYT9-201
chr11	CTD-2516F10.2-009|CTD-2516F10.2-010|CTD-2516F10.2-008|CTD-2516F10.2-004|CTD-2516F10.2-011|CTD-2516F10.2-002|CTD-2516F10.2-007|CTD-2516F10.2-006|CTD-2516F10.2-005|CTD-2516F10.2-003	chr11	rs4076555	0.336591	SYT9-001,SYT9-201
chr11	RBMXL2-201	chr11	rs4076555	0.336591	SYT9-001,SYT9-201
chr11	OR10AB1P-201	chr11	rs4076555	0.336591	SYT9-001,SYT9-201
chr11	OVCH2-201	chr11	rs4076555	0.336591	SYT9-001,SYT9-201
chr11	TP53I11-006|TP53I11-004|TP53I11-001|TP53I11-021|TP53I11-015|TP53I11-020|TP53I11-009|TP53I11-010|TP53I11-008|TP53I11-019|TP53I11-007|TP53I11-201|TP53I11-202	chr11	rs7951911	0.083804	TP53I11-006,TP53I11-004,TP53I11-001,TP53I11-021,TP53I11-015,TP53I11-020,TP53I11-009,TP53I11-010,TP53I11-008,TP53I11-019,TP53I11-007,TP53I11-201,TP53I11-202
chr11	PRDM11-001|PRDM11-004|PRDM11-002|PRDM11-201	chr11	rs7951911	0.083804	TP53I11-006,TP53I11-004,TP53I11-001,TP53I11-021,TP53I11-015,TP53I11-020,TP53I11-009,TP53I11-010,TP53I11-008,TP53I11-019,TP53I11-007,TP53I11-201,TP53I11-202
chr11	TSPAN18-010|TSPAN18-011|TSPAN18-012|TSPAN18-001|TSPAN18-009|TSPAN18-008|TSPAN18-002|TSPAN18-201	chr11	rs7951911	0.083804	TP53I11-006,TP53I11-004,TP53I11-001,TP53I11-021,TP53I11-015,TP53I11-020,TP53I11-009,TP53I11-010,TP53I11-008,TP53I11-019,TP53I11-007,TP53I11-201,TP53I11-202
chr11	CTD-2560E9.3-001	chr11	rs7951911	0.083804	TP53I11-006,TP53I11-004,TP53I11-001,TP53I11-021,TP53I11-015,TP53I11-020,TP53I11-009,TP53I11-010,TP53I11-008,TP53I11-019,TP53I11-007,TP53I11-201,TP53I11-202
chr11	CTD-2560E9.5-001|CTD-2560E9.5-002	chr11	rs7951911	0.083804	TP53I11-006,TP53I11-004,TP53I11-001,TP53I11-021,TP53I11-015,TP53I11-020,TP53I11-009,TP53I11-010,TP53I11-008,TP53I11-019,TP53I11-007,TP53I11-201,TP53I11-202
chr11	RP11-58K22.5-001	chr11	rs7951911	0.083804	TP53I11-006,TP53I11-004,TP53I11-001,TP53I11-021,TP53I11-015,TP53I11-020,TP53I11-009,TP53I11-010,TP53I11-008,TP53I11-019,TP53I11-007,TP53I11-201,TP53I11-202
chr11	CTD-2210P24.3-001|CTD-2210P24.3-002	chr11	rs7951911	0.083804	TP53I11-006,TP53I11-004,TP53I11-001,TP53I11-021,TP53I11-015,TP53I11-020,TP53I11-009,TP53I11-010,TP53I11-008,TP53I11-019,TP53I11-007,TP53I11-201,TP53I11-202
chr11	CHST1-001	chr11	rs7951911	0.083804	TP53I11-006,TP53I11-004,TP53I11-001,TP53I11-021,TP53I11-015,TP53I11-020,TP53I11-009,TP53I11-010,TP53I11-008,TP53I11-019,TP53I11-007,TP53I11-201,TP53I11-202
chr11	RP11-495O11.1-001	chr11	rs7951911	0.083804	TP53I11-006,TP53I11-004,TP53I11-001,TP53I11-021,TP53I11-015,TP53I11-020,TP53I11-009,TP53I11-010,TP53I11-008,TP53I11-019,TP53I11-007,TP53I11-201,TP53I11-202
chr12	DNAH10-001|DNAH10-007	chr12	rs7978454	0.40963	DNAH10-001,DNAH10-007
chr12	DNAH10OS-001	chr12	rs7978454	0.40963	DNAH10-001,DNAH10-007
chr12	SNORA9.3-201	chr12	rs7978454	0.40963	DNAH10-001,DNAH10-007
chr12	EIF2B1-001|EIF2B1-003|EIF2B1-004|EIF2B1-007|EIF2B1-002	chr12	rs7978454	0.40963	DNAH10-001,DNAH10-007
chr12	RILPL1-001|RILPL1-003|RILPL1-004	chr12	rs7978454	0.40963	DNAH10-001,DNAH10-007
chr12	ZNF664-001|ZNF664-003|ZNF664-002|ZNF664-009|ZNF664-201	chr12	rs7978454	0.40963	DNAH10-001,DNAH10-007
chr17	ACTG1-201|ACTG1-202	chr17	rs2659005	0.517316	C17orf56-201,C17orf56-202
chr17	TMEM105-201	chr17	rs2659005	0.517316	C17orf56-201,C17orf56-202
chr17	C17orf70-001|C17orf70-004|C17orf70-008|C17orf70-007|C17orf70-006|C17orf70-201|C17orf70-202	chr17	rs2659005	0.517316	C17orf56-201,C17orf56-202
chr17	MIR1250-201	chr17	rs2659005	0.517316	C17orf56-201,C17orf56-202
chr17	C17orf55-201	chr17	rs2659005	0.517316	C17orf56-201,C17orf56-202
chr17	ENDOV-002|ENDOV-001|ENDOV-003|ENDOV-004|ENDOV-019|ENDOV-026|ENDOV-029|ENDOV-030	chr17	rs2659005	0.517316	C17orf56-201,C17orf56-202
chr17	THOC4-001|THOC4-201	chr17	rs2659005	0.517316	C17orf56-201,C17orf56-202
chr17	RPTOR-201|RPTOR-203|RPTOR-202	chr17	rs2659005	0.517316	C17orf56-201,C17orf56-202
chr17	C17orf55-201	chr17	rs7224668	0.524575	C17orf56-201,C17orf56-202
chr17	TMEM105-201	chr17	rs7224668	0.524575	C17orf56-201,C17orf56-202
chr17	AATK-AS1-001	chr17	rs7224668	0.524575	C17orf56-201,C17orf56-202
chr17	MIR1250-201	chr17	rs7224668	0.524575	C17orf56-201,C17orf56-202
chr17	FSCN2-001|FSCN2-003	chr17	rs7224668	0.524575	C17orf56-201,C17orf56-202
chr17	ACTG1-201|ACTG1-202	chr17	rs7224668	0.524575	C17orf56-201,C17orf56-202
chr17	C17orf70-001|C17orf70-004|C17orf70-008|C17orf70-007|C17orf70-006|C17orf70-201|C17orf70-202	chr17	rs7224668	0.524575	C17orf56-201,C17orf56-202
chr17	CSNK1D-202|CSNK1D-204|CSNK1D-203|CSNK1D-201|CSNK1D-205	chr17	rs7224668	0.524575	C17orf56-201,C17orf56-202
chr17	EIF4A3-201	chr17	rs7224668	0.524575	C17orf56-201,C17orf56-202
chr17	RPTOR-201|RPTOR-203|RPTOR-202	chr17	rs7224668	0.524575	C17orf56-201,C17orf56-202
chr22	CLDN5-001|CLDN5-003|CLDN5-002	chr22	rs2106139	0.966774	CLDN5-001,CLDN5-003,CLDN5-002
chr22	DGCR14-001	chr22	rs2106139	0.966774	CLDN5-001,CLDN5-003,CLDN5-002
chr22	UFD1L-001|UFD1L-003|UFD1L-007|UFD1L-006|UFD1L-009|UFD1L-008|UFD1L-201|UFD1L-202	chr22	rs2106139	0.966774	CLDN5-001,CLDN5-003,CLDN5-002
chr22	AC004471.9-001	chr22	rs2106139	0.966774	CLDN5-001,CLDN5-003,CLDN5-002
chr22	MIR185-201	chr22	rs2106139	0.966774	CLDN5-001,CLDN5-003,CLDN5-002
chr22	SMARCB1-006|SMARCB1-005|SMARCB1-001|SMARCB1-002|SMARCB1-003|SMARCB1-201	chr22	rs2186369	0.189518	SMARCB1-006,SMARCB1-005,SMARCB1-001,SMARCB1-002,SMARCB1-003,SMARCB1-201
chr22	MMP11-001	chr22	rs2186369	0.189518	SMARCB1-006,SMARCB1-005,SMARCB1-001,SMARCB1-002,SMARCB1-003,SMARCB1-201
chr22	C22orf15-004|C22orf15-003|C22orf15-001|C22orf15-201	chr22	rs2186369	0.189518	SMARCB1-006,SMARCB1-005,SMARCB1-001,SMARCB1-002,SMARCB1-003,SMARCB1-201
chr22	MIF-001	chr22	rs2186369	0.189518	SMARCB1-006,SMARCB1-005,SMARCB1-001,SMARCB1-002,SMARCB1-003,SMARCB1-201
chr22	ZNF70-001	chr22	rs2186369	0.189518	SMARCB1-006,SMARCB1-005,SMARCB1-001,SMARCB1-002,SMARCB1-003,SMARCB1-201
chr22	RGL4-003|RGL4-002|RGL4-006|RGL4-007|RGL4-201	chr22	rs2186369	0.189518	SMARCB1-006,SMARCB1-005,SMARCB1-001,SMARCB1-002,SMARCB1-003,SMARCB1-201
chr6	HLA-DQB2-003|HLA-DQB2-001|HLA-DQB2-002|HLA-DQB2-004	chr6	rs2859113	0.378328	HLA-DQB1-007,HLA-DQB1-004,HLA-DQB1-002,HLA-DQB1-001,HLA-DQB1-003,HLA-DQB1-006
chr6	HCG23-001	chr6	rs2859113	0.378328	HLA-DQB1-007,HLA-DQB1-004,HLA-DQB1-002,HLA-DQB1-001,HLA-DQB1-003,HLA-DQB1-006
chr6	HLA-DOB-001|HLA-DOB-004	chr6	rs2859113	0.378328	HLA-DQB1-007,HLA-DQB1-004,HLA-DQB1-002,HLA-DQB1-001,HLA-DQB1-003,HLA-DQB1-006
chr6	HLA-DRA-001|HLA-DRA-002	chr6	rs2859113	0.378328	HLA-DQB1-007,HLA-DQB1-004,HLA-DQB1-002,HLA-DQB1-001,HLA-DQB1-003,HLA-DQB1-006
chr6	C6orf10-004|C6orf10-002|C6orf10-001|C6orf10-003|C6orf10-005|C6orf10-007|C6orf10-006|C6orf10-202|C6orf10-201|C6orf10-203	chr6	rs2859113	0.378328	HLA-DQB1-007,HLA-DQB1-004,HLA-DQB1-002,HLA-DQB1-001,HLA-DQB1-003,HLA-DQB1-006
chr6	C4A-001|C4A-013|C4A-207	chr6	rs2859113	0.378328	HLA-DQB1-007,HLA-DQB1-004,HLA-DQB1-002,HLA-DQB1-001,HLA-DQB1-003,HLA-DQB1-006
chr6	TAP2-002|TAP2-001|TAP2-201|XXbac-BPG246D15.9-001	chr6	rs2859113	0.378328	HLA-DQB1-007,HLA-DQB1-004,HLA-DQB1-002,HLA-DQB1-001,HLA-DQB1-003,HLA-DQB1-006
chr6	TAP1-001|TAP1-201	chr6	rs2859113	0.378328	HLA-DQB1-007,HLA-DQB1-004,HLA-DQB1-002,HLA-DQB1-001,HLA-DQB1-003,HLA-DQB1-006
chr6	TNXB-001|TNXB-006|TNXB-007|TNXB-003|TNXB-201	chr6	rs2859113	0.378328	HLA-DQB1-007,HLA-DQB1-004,HLA-DQB1-002,HLA-DQB1-001,HLA-DQB1-003,HLA-DQB1-006
chr6	XXbac-BPG154L12.4-001	chr6	rs2859113	0.378328	HLA-DQB1-007,HLA-DQB1-004,HLA-DQB1-002,HLA-DQB1-001,HLA-DQB1-003,HLA-DQB1-006
chr6	FKBPL-001	chr6	rs2859113	0.378328	HLA-DQB1-007,HLA-DQB1-004,HLA-DQB1-002,HLA-DQB1-001,HLA-DQB1-003,HLA-DQB1-006
chr6	AGPAT1-008|AGPAT1-004|AGPAT1-006|AGPAT1-003|AGPAT1-005|AGPAT1-001|AGPAT1-201|AGPAT1-202	chr6	rs2859113	0.378328	HLA-DQB1-007,HLA-DQB1-004,HLA-DQB1-002,HLA-DQB1-001,HLA-DQB1-003,HLA-DQB1-006
chr20	RALY-001|RALY-004|RALY-002|RALY-003|RALY-005|RALY-007	chr20	rs6059594	0.962797	RP4-553F4.6-002,RP4-553F4.6-003,RP4-553F4.6-001
chr20	RP1-64K7.4-001	chr20	rs6059594	0.962797	RP4-553F4.6-002,RP4-553F4.6-003,RP4-553F4.6-001
chr20	ZNF341-001|ZNF341-201	chr20	rs6059594	0.962797	RP4-553F4.6-002,RP4-553F4.6-003,RP4-553F4.6-001
chr20	CBFA2T2-003|CBFA2T2-001|CBFA2T2-005|CBFA2T2-008|CBFA2T2-007|CBFA2T2-201|CBFA2T2-202|CBFA2T2-204|CBFA2T2-203|CBFA2T2-205|CBFA2T2-206	chr20	rs6059594	0.962797	RP4-553F4.6-002,RP4-553F4.6-003,RP4-553F4.6-001
chr20	C20orf134-001	chr20	rs6059594	0.962797	RP4-553F4.6-002,RP4-553F4.6-003,RP4-553F4.6-001
chr22	RPL3-003|RPL3-001|RPL3-009|RPL3-012|RPL3-011	chr22	rs137699	0.69071	SYNGR1-002,SYNGR1-006,SYNGR1-007,SYNGR1-001,SYNGR1-005
chr22	TAB1-001|TAB1-002|TAB1-011|TAB1-012	chr22	rs137699	0.69071	SYNGR1-002,SYNGR1-006,SYNGR1-007,SYNGR1-001,SYNGR1-005
chr22	MGAT3-001|MGAT3-002|MGAT3-003	chr22	rs137699	0.69071	SYNGR1-002,SYNGR1-006,SYNGR1-007,SYNGR1-001,SYNGR1-005
chr22	PDGFB-001|PDGFB-002|PDGFB-003|PDGFB-004	chr22	rs137699	0.69071	SYNGR1-002,SYNGR1-006,SYNGR1-007,SYNGR1-001,SYNGR1-005
chr22	ATF4-001|ATF4-002|ATF4-201	chr22	rs137699	0.69071	SYNGR1-002,SYNGR1-006,SYNGR1-007,SYNGR1-001,SYNGR1-005
chr22	SMCR7L-005|SMCR7L-001|SMCR7L-003|SMCR7L-015	chr22	rs137699	0.69071	SYNGR1-002,SYNGR1-006,SYNGR1-007,SYNGR1-001,SYNGR1-005
chr22	TNRC6B-004|TNRC6B-001|TNRC6B-002|TNRC6B-003|TNRC6B-201|TNRC6B-203|TNRC6B-202	chr22	rs137699	0.69071	SYNGR1-002,SYNGR1-006,SYNGR1-007,SYNGR1-001,SYNGR1-005
chr22	CTA-150C2.16-001	chr22	rs137699	0.69071	SYNGR1-002,SYNGR1-006,SYNGR1-007,SYNGR1-001,SYNGR1-005
chr22	ENTHD1-001	chr22	rs137699	0.69071	SYNGR1-002,SYNGR1-006,SYNGR1-007,SYNGR1-001,SYNGR1-005
chr3	RPSA-001|RPSA-008|RPSA-002	chr3	rs17038828	0.979742	SNORA62.4-201
chr3	MOBP-011|MOBP-009|MOBP-001|MOBP-008|MOBP-010|MOBP-002|MOBP-013|MOBP-012|MOBP-015|MOBP-202|MOBP-201	chr3	rs17038828	0.979742	SNORA62.4-201
chr3	CCR8-001|CCR8-002|CCR8-201	chr3	rs17038828	0.979742	SNORA62.4-201
chr3	CX3CR1-001|CX3CR1-003|CX3CR1-004|CX3CR1-201|CX3CR1-202|CX3CR1-203|CX3CR1-204	chr3	rs17038828	0.979742	SNORA62.4-201
chr3	CSRNP1-001|CSRNP1-003|CSRNP1-201	chr3	rs17038828	0.979742	SNORA62.4-201
chr3	SNORA64.3-201	chr3	rs17038828	0.979742	SNORA62.4-201
chr10	MSRB2-001	chr10	rs1054052	0.285116	ARMC3-001,ARMC3-009,ARMC3-002,ARMC3-010,ARMC3-012,ARMC3-201
chr10	DNAJC1-001|DNAJC1-005|DNAJC1-004	chr10	rs1054052	0.285116	ARMC3-001,ARMC3-009,ARMC3-002,ARMC3-010,ARMC3-012,ARMC3-201
chr10	ARMC3-001|ARMC3-009|ARMC3-002|ARMC3-010|ARMC3-012|ARMC3-201	chr10	rs1054052	0.285116	ARMC3-001,ARMC3-009,ARMC3-002,ARMC3-010,ARMC3-012,ARMC3-201
chr10	PTF1A-001	chr10	rs1054052	0.285116	ARMC3-001,ARMC3-009,ARMC3-002,ARMC3-010,ARMC3-012,ARMC3-201
chr10	COMMD3-001|COMMD3-002|COMMD3-003|COMMD3-004|COMMD3-201|COMMD3-202	chr10	rs1054052	0.285116	ARMC3-001,ARMC3-009,ARMC3-002,ARMC3-010,ARMC3-012,ARMC3-201
chr10	C10orf115-001|C10orf115-201	chr10	rs1054052	0.285116	ARMC3-001,ARMC3-009,ARMC3-002,ARMC3-010,ARMC3-012,ARMC3-201
chr3	RP11-723O4.2-001|RP11-723O4.2-002	chr3	rs2933343	0.759493	ACAD9-001,ACAD9-014,ACAD9-201,ACAD9-202
chr3	RP11-723O4.6-001|RP11-723O4.6-002|RP11-723O4.6-201	chr3	rs2933343	0.759493	ACAD9-001,ACAD9-014,ACAD9-201,ACAD9-202
chr3	snoU13.457-201	chr3	rs2933343	0.759493	ACAD9-001,ACAD9-014,ACAD9-201,ACAD9-202
chr3	RP11-723O4.8-002|RP11-723O4.8-001	chr3	rs2933343	0.759493	ACAD9-001,ACAD9-014,ACAD9-201,ACAD9-202
chr3	GP9-001	chr3	rs2933343	0.759493	ACAD9-001,ACAD9-014,ACAD9-201,ACAD9-202
chr3	ISY1-008|ISY1-001|ISY1-004|ISY1-006|ISY1-002	chr3	rs2933343	0.759493	ACAD9-001,ACAD9-014,ACAD9-201,ACAD9-202
chr3	MBD4-003|MBD4-001|MBD4-002|MBD4-009|MBD4-201	chr3	rs2933343	0.759493	ACAD9-001,ACAD9-014,ACAD9-201,ACAD9-202
chr3	RAB43-001|RAB43-002|RAB43-003|RAB43-005|RAB43-004|RAB43-007|RAB43-006	chr3	rs2933343	0.759493	ACAD9-001,ACAD9-014,ACAD9-201,ACAD9-202
chr5	U2.19-201	chr5	rs13174348	0.784686	U2.19-201
chr5	AP3S1-001	chr5	rs13174348	0.784686	U2.19-201
chr5	AC010282.1-001|AC010282.1-006|AC010282.1-201|AC010282.1-202	chr5	rs13174348	0.784686	U2.19-201
chr5	AC034236.2-201	chr5	rs13174348	0.784686	U2.19-201
chr9	CCIN-201	chr9	rs4878639	0.263725	OR2S2-001
chr9	GLIPR2-004|GLIPR2-001|GLIPR2-201	chr9	rs4878639	0.263725	OR2S2-001
chr9	CLTA-002|CLTA-003|CLTA-001|CLTA-005|CLTA-004|CLTA-006|CLTA-201|CLTA-202|CLTA-203	chr9	rs4878639	0.263725	OR2S2-001
chr9	RP11-327L3.3-001	chr9	rs4878639	0.263725	OR2S2-001
chr9	U4.64-201	chr9	rs4878639	0.263725	OR2S2-001
chr9	RP11-84P7.2-001	chr9	rs4878639	0.263725	OR2S2-001
chr9	TMEM8B-007|TMEM8B-001|TMEM8B-005|TMEM8B-201	chr9	rs4878639	0.263725	OR2S2-001
chr9	GNE-001|GNE-003|GNE-004|GNE-002|GNE-005|GNE-202|GNE-201|GNE-203	chr9	rs4878639	0.263725	OR2S2-001
chr9	RP11-112J3.16-001	chr9	rs4878639	0.263725	OR2S2-001
chr9	HRCT1-001	chr9	rs4878639	0.263725	OR2S2-001
chr9	CREB3-001	chr9	rs4878639	0.263725	OR2S2-001
chr4	KIAA0232-004|KIAA0232-001|KIAA0232-201	chr4	rs7661864	0.699191	CNO-201
chr4	RP11-539L10.3-001|RP11-539L10.3-002	chr4	rs7661864	0.699191	CNO-201
chr4	S100P-001	chr4	rs7661864	0.699191	CNO-201
chr4	TBC1D14-003|TBC1D14-001|TBC1D14-004|TBC1D14-002|TBC1D14-005|TBC1D14-009|TBC1D14-202|TBC1D14-201	chr4	rs7661864	0.699191	CNO-201
chr4	GRPEL1-001|GRPEL1-201	chr4	rs7661864	0.699191	CNO-201
chr4	MRFAP1-001|MRFAP1-007|MRFAP1-003	chr4	rs7661864	0.699191	CNO-201
chr4	JAKMIP1-003|JAKMIP1-004|JAKMIP1-001|JAKMIP1-006|JAKMIP1-010|JAKMIP1-201|JAKMIP1-202|JAKMIP1-203	chr4	rs7661864	0.699191	CNO-201
chr14	CTD-3051D23.4-001	chr14	rs2028414	0.635674	CTD-3051D23.4-001
chr14	PLD4-004|PLD4-001|PLD4-005|PLD4-006	chr14	rs2028414	0.635674	CTD-3051D23.4-001
chr14	SIVA1-001|SIVA1-002|SIVA1-007|SIVA1-005	chr14	rs2028414	0.635674	CTD-3051D23.4-001
chr14	AHNAK2-003|AHNAK2-001	chr14	rs2028414	0.635674	CTD-3051D23.4-001
chr14	ADSSL1-001|ADSSL1-002|ADSSL1-011|ADSSL1-010	chr14	rs2028414	0.635674	CTD-3051D23.4-001
chr14	JAG2-001|JAG2-002	chr14	rs2028414	0.635674	CTD-3051D23.4-001
chr14	C14orf79-005|C14orf79-001|C14orf79-004|C14orf79-007	chr14	rs2028414	0.635674	CTD-3051D23.4-001
chr12	ALDH1L2-001|ALDH1L2-005|ALDH1L2-201	chr12	rs10861337	0.900367	C12orf45-001,C12orf45-002
chr12	RP11-61E11.2-001	chr12	rs10861337	0.900367	C12orf45-001,C12orf45-002
chr12	SLC41A2-001|SLC41A2-002|SLC41A2-008|SLC41A2-009|SLC41A2-003|SLC41A2-005|SLC41A2-007|SLC41A2-004|SLC41A2-006	chr12	rs10861337	0.900367	C12orf45-001,C12orf45-002
chr12	CHST11-007|CHST11-002|CHST11-001|CHST11-006|CHST11-005	chr12	rs10861337	0.900367	C12orf45-001,C12orf45-002
chr12	RP11-650K20.2-001	chr12	rs10861337	0.900367	C12orf45-001,C12orf45-002
chr17	CACNB1-001|CACNB1-002|CACNB1-203|CACNB1-201|CACNB1-202	chr17	rs523516	0.176238	ARL5C-202,ARL5C-201
chr17	PIP4K2B-001|PIP4K2B-201	chr17	rs523516	0.176238	ARL5C-202,ARL5C-201
chr17	PLXDC1-001|PLXDC1-003|PLXDC1-006|PLXDC1-004|PLXDC1-203|PLXDC1-202|PLXDC1-204|PLXDC1-201	chr17	rs523516	0.176238	ARL5C-202,ARL5C-201
chr17	AC091178.1-001	chr17	rs523516	0.176238	ARL5C-202,ARL5C-201
chr17	AC091178.1-201	chr17	rs523516	0.176238	ARL5C-202,ARL5C-201
chr17	U6.914-201	chr17	rs523516	0.176238	ARL5C-202,ARL5C-201
chr17	PSMB3-001	chr17	rs523516	0.176238	ARL5C-202,ARL5C-201
chr17	CDK12-001|CDK12-201	chr17	rs523516	0.176238	ARL5C-202,ARL5C-201
chr17	CISD3-201	chr17	rs523516	0.176238	ARL5C-202,ARL5C-201
chr17	CWC25-201|CWC25-202	chr17	rs523516	0.176238	ARL5C-202,ARL5C-201
chr1	MIR200B-201	chr1	rs11260603	0.217058	C1orf159-002,C1orf159-001,C1orf159-004,C1orf159-009,C1orf159-011,C1orf159-017,C1orf159-016,C1orf159-203,C1orf159-201,C1orf159-204,C1orf159-202
chr1	PUSL1-001	chr1	rs11260603	0.217058	C1orf159-002,C1orf159-001,C1orf159-004,C1orf159-009,C1orf159-011,C1orf159-017,C1orf159-016,C1orf159-203,C1orf159-201,C1orf159-204,C1orf159-202
chr1	TTLL10-002|TTLL10-001|TTLL10-201	chr1	rs11260603	0.217058	C1orf159-002,C1orf159-001,C1orf159-004,C1orf159-009,C1orf159-011,C1orf159-017,C1orf159-016,C1orf159-203,C1orf159-201,C1orf159-204,C1orf159-202
chr1	SDF4-001|SDF4-007|SDF4-006|SDF4-201	chr1	rs11260603	0.217058	C1orf159-002,C1orf159-001,C1orf159-004,C1orf159-009,C1orf159-011,C1orf159-017,C1orf159-016,C1orf159-203,C1orf159-201,C1orf159-204,C1orf159-202
chr1	RP11-465B22.6-001	chr1	rs11260603	0.217058	C1orf159-002,C1orf159-001,C1orf159-004,C1orf159-009,C1orf159-011,C1orf159-017,C1orf159-016,C1orf159-203,C1orf159-201,C1orf159-204,C1orf159-202
chr1	C1orf170-001|C1orf170-201	chr1	rs11260603	0.217058	C1orf159-002,C1orf159-001,C1orf159-004,C1orf159-009,C1orf159-011,C1orf159-017,C1orf159-016,C1orf159-203,C1orf159-201,C1orf159-204,C1orf159-202
chr1	UBE2J2-001|UBE2J2-016|UBE2J2-011|UBE2J2-015|UBE2J2-010|UBE2J2-014|UBE2J2-017|UBE2J2-013|UBE2J2-201|UBE2J2-202|UBE2J2-203	chr1	rs11260603	0.217058	C1orf159-002,C1orf159-001,C1orf159-004,C1orf159-009,C1orf159-011,C1orf159-017,C1orf159-016,C1orf159-203,C1orf159-201,C1orf159-204,C1orf159-202
chr1	AURKAIP1-003|AURKAIP1-006|AURKAIP1-001|AURKAIP1-002	chr1	rs11260603	0.217058	C1orf159-002,C1orf159-001,C1orf159-004,C1orf159-009,C1orf159-011,C1orf159-017,C1orf159-016,C1orf159-203,C1orf159-201,C1orf159-204,C1orf159-202
chr1	NOC2L-001	chr1	rs11260603	0.217058	C1orf159-002,C1orf159-001,C1orf159-004,C1orf159-009,C1orf159-011,C1orf159-017,C1orf159-016,C1orf159-203,C1orf159-201,C1orf159-204,C1orf159-202
chr1	RP11-54O7.2-001	chr1	rs11260603	0.217058	C1orf159-002,C1orf159-001,C1orf159-004,C1orf159-009,C1orf159-011,C1orf159-017,C1orf159-016,C1orf159-203,C1orf159-201,C1orf159-204,C1orf159-202
chr1	SAMD11-011|SAMD11-003|SAMD11-010|SAMD11-001|SAMD11-004	chr1	rs11260603	0.217058	C1orf159-002,C1orf159-001,C1orf159-004,C1orf159-009,C1orf159-011,C1orf159-017,C1orf159-016,C1orf159-203,C1orf159-201,C1orf159-204,C1orf159-202
chr14	AHNAK2-003|AHNAK2-001	chr14	rs2841233	0.642909	CTD-3051D23.4-001
chr14	PLD4-004|PLD4-001|PLD4-005|PLD4-006	chr14	rs2841233	0.642909	CTD-3051D23.4-001
chr14	CTD-3051D23.1-001	chr14	rs2841233	0.642909	CTD-3051D23.4-001
chr14	C14orf79-005|C14orf79-001|C14orf79-004|C14orf79-007	chr14	rs2841233	0.642909	CTD-3051D23.4-001
chr14	RP11-982M15.2-001	chr14	rs2841233	0.642909	CTD-3051D23.4-001
chr14	SIVA1-001|SIVA1-002|SIVA1-007|SIVA1-005	chr14	rs2841233	0.642909	CTD-3051D23.4-001
chr14	RP11-982M15.6-001	chr14	rs2841233	0.642909	CTD-3051D23.4-001
chr14	JAG2-001|JAG2-002	chr14	rs2841233	0.642909	CTD-3051D23.4-001
chr14	ADSSL1-001|ADSSL1-002|ADSSL1-011|ADSSL1-010	chr14	rs2841233	0.642909	CTD-3051D23.4-001
chr14	GPR132-001|GPR132-002|GPR132-003|GPR132-004	chr14	rs2841233	0.642909	CTD-3051D23.4-001
chr14	BRF1-001|BRF1-010|BRF1-002|BRF1-013|BRF1-011|BRF1-007|BRF1-009|BRF1-008|BRF1-023|BRF1-018|BRF1-017|BRF1-016|BRF1-019|BRF1-022|BRF1-015|BRF1-012|BRF1-203|BRF1-201|BRF1-202	chr14	rs2841233	0.642909	CTD-3051D23.4-001
chr7	RP5-1070G24.2-001	chr7	rs1122979	0.875183	ASB10-002,ASB10-003,ASB10-001,ASB10-201,ASB10-202
chr7	SMARCD3-002|SMARCD3-001|SMARCD3-008|SMARCD3-202|SMARCD3-201	chr7	rs1122979	0.875183	ASB10-002,ASB10-003,ASB10-001,ASB10-201,ASB10-202
chr7	GBX1-001|GBX1-002	chr7	rs1122979	0.875183	ASB10-002,ASB10-003,ASB10-001,ASB10-201,ASB10-202
chr7	ACCN3-001|ACCN3-003|ACCN3-005|ACCN3-009|ACCN3-007	chr7	rs1122979	0.875183	ASB10-002,ASB10-003,ASB10-001,ASB10-201,ASB10-202
chr7	AGAP3-002|AGAP3-004|AGAP3-003|AGAP3-001|AGAP3-010|AGAP3-005|AGAP3-016|AGAP3-007|AGAP3-201|AGAP3-202	chr7	rs1122979	0.875183	ASB10-002,ASB10-003,ASB10-001,ASB10-201,ASB10-202
chr7	AC010973.1-201|AC010973.1-202|AC010973.1-203|AC010973.1-204	chr7	rs1122979	0.875183	ASB10-002,ASB10-003,ASB10-001,ASB10-201,ASB10-202
chr7	RP11-148K1.12-001	chr7	rs1122979	0.875183	ASB10-002,ASB10-003,ASB10-001,ASB10-201,ASB10-202
chr5	AC008592.5-001	chr5	rs10069748	0.274419	AC008592.5-001
chr5	GLRX-007|GLRX-001|GLRX-002|GLRX-004|GLRX-005	chr5	rs10069748	0.274419	AC008592.5-001
chr5	RHOBTB3-006|RHOBTB3-004|RHOBTB3-001|RHOBTB3-017|RHOBTB3-009|RHOBTB3-011|RHOBTB3-010|RHOBTB3-015|RHOBTB3-013	chr5	rs10069748	0.274419	AC008592.5-001
chr5	AC020900.1-201	chr5	rs10069748	0.274419	AC008592.5-001
chr5	AC008592.4-001	chr5	rs10069748	0.274419	AC008592.5-001
chr5	SPATA9-004|SPATA9-201	chr5	rs10069748	0.274419	AC008592.5-001
chr5	CTD-2154I11.2-002|CTD-2154I11.2-001	chr5	rs10069748	0.274419	AC008592.5-001
chr5	SPINK6-002|SPINK6-001	chr5	rs1368304	0.915931	SPINK6-002,SPINK6-001
chr5	SPINK9-002|SPINK9-001	chr5	rs1368304	0.915931	SPINK6-002,SPINK6-001
chr5	SPINK13-001|SPINK13-002|SPINK13-201	chr5	rs1368304	0.915931	SPINK6-002,SPINK6-001
chr5	SPINK7-001|SPINK7-005	chr5	rs1368304	0.915931	SPINK6-002,SPINK6-001
chr5	SPINK14-001	chr5	rs1368304	0.915931	SPINK6-002,SPINK6-001
chr5	FBXO38-002|FBXO38-001|FBXO38-003|FBXO38-201	chr5	rs1368304	0.915931	SPINK6-002,SPINK6-001
chr5	RP11-331K21.1-002|RP11-331K21.1-001	chr5	rs1368304	0.915931	SPINK6-002,SPINK6-001
chr9	RP11-326F20.5-001|RP11-326F20.5-002	chr9	rs10758189	0.310995	SMU1-001,SMU1-201
chr9	U4atac.10-201	chr9	rs10758189	0.310995	SMU1-001,SMU1-201
chr9	SMU1-001|SMU1-201	chr9	rs10758189	0.310995	SMU1-001,SMU1-201
chr9	SPINK4-002|SPINK4-001|SPINK4-201	chr9	rs10758189	0.310995	SMU1-001,SMU1-201
chr9	BAG1-002|BAG1-001|BAG1-011|BAG1-010|BAG1-201	chr9	rs10758189	0.310995	SMU1-001,SMU1-201
chr9	AL162590.1-201	chr9	rs10758189	0.310995	SMU1-001,SMU1-201
chr9	NFX1-001|NFX1-002|NFX1-004|NFX1-202|NFX1-201	chr9	rs10758189	0.310995	SMU1-001,SMU1-201
chr9	AQP3-001|AQP3-201	chr9	rs10758189	0.310995	SMU1-001,SMU1-201
chr9	APTX-011|APTX-003|APTX-017|APTX-007|APTX-006|APTX-030|APTX-025|APTX-026|APTX-202|APTX-203|APTX-201|APTX-204|APTX-002|APTX-021	chr9	rs10758189	0.310995	SMU1-001,SMU1-201
chr12	VPS37B-001|VPS37B-003|VPS37B-004	chr12	rs2270788	0.0991555	VPS37B-001,VPS37B-003,VPS37B-004
chr12	OGFOD2-001|OGFOD2-007|OGFOD2-009|OGFOD2-004|OGFOD2-010|OGFOD2-011|OGFOD2-003|OGFOD2-008|OGFOD2-006|OGFOD2-017|OGFOD2-020	chr12	rs2270788	0.0991555	VPS37B-001,VPS37B-003,VPS37B-004
chr12	HIP1R-001|HIP1R-010|HIP1R-201	chr12	rs2270788	0.0991555	VPS37B-001,VPS37B-003,VPS37B-004
chr12	CCDC62-001|CCDC62-005|CCDC62-004|CCDC62-003|CCDC62-201	chr12	rs2270788	0.0991555	VPS37B-001,VPS37B-003,VPS37B-004
chr12	HCAR1-001|HCAR1-201|HCAR1-202	chr12	rs2270788	0.0991555	VPS37B-001,VPS37B-003,VPS37B-004
chr12	C12orf65-001|C12orf65-005|C12orf65-006|C12orf65-003|C12orf65-007|C12orf65-201	chr12	rs2270788	0.0991555	VPS37B-001,VPS37B-003,VPS37B-004
chr12	TMED2-001|TMED2-003|TMED2-004|TMED2-201|TMED2-202	chr12	rs2270788	0.0991555	VPS37B-001,VPS37B-003,VPS37B-004
chr12	RSRC2-001|RSRC2-013|RSRC2-011|RSRC2-006|RSRC2-201|RSRC2-202	chr12	rs2270788	0.0991555	VPS37B-001,VPS37B-003,VPS37B-004
chr12	RP11-546D6.2-011|RP11-546D6.2-003|RP11-546D6.2-004|RP11-546D6.2-012|RP11-546D6.2-002|RP11-546D6.2-005|RP11-546D6.2-007	chr12	rs2270788	0.0991555	VPS37B-001,VPS37B-003,VPS37B-004
chr12	DIABLO-201|DIABLO-014|DIABLO-012|DIABLO-005|DIABLO-003|DIABLO-007|DIABLO-008|DIABLO-015|DIABLO-009|DIABLO-013|DIABLO-011|DIABLO-002	chr12	rs2270788	0.0991555	VPS37B-001,VPS37B-003,VPS37B-004
chr21	C21orf54-001|C21orf54-201	chr21	rs2833991	0.0446739	SNORA70.11-201
chr21	SNORA70.11-201	chr21	rs2833991	0.0446739	SNORA70.11-201
chr21	OLIG1-001|OLIG1-002|OLIG1-201	chr21	rs2833991	0.0446739	SNORA70.11-201
chr21	AP000295.9-001	chr21	rs2833991	0.0446739	SNORA70.11-201
chr21	IFNAR2-004|IFNAR2-001|IFNAR2-002|IFNAR2-003|IFNAR2-009|IFNAR2-010|IFNAR2-008|IFNAR2-201	chr21	rs2833991	0.0446739	SNORA70.11-201
chr6	TUBB-001|TUBB-002|TUBB-003|TUBB-004|TUBB-204|TUBB-205|TUBB-206	chr6	rs9468811	0.937726	KIAA1949-001,KIAA1949-002,KIAA1949-201
chr6	DHX16-001|DHX16-002|DHX16-003	chr6	rs9468811	0.937726	KIAA1949-001,KIAA1949-002,KIAA1949-201
chr6	C6orf136-001|C6orf136-005|C6orf136-002|C6orf136-008|C6orf136-010|C6orf136-011|C6orf136-201|C6orf136-202	chr6	rs9468811	0.937726	KIAA1949-001,KIAA1949-002,KIAA1949-201
chr6	FLOT1-001|FLOT1-008|FLOT1-006|FLOT1-007|FLOT1-009|FLOT1-010|FLOT1-005|FLOT1-201	chr6	rs9468811	0.937726	KIAA1949-001,KIAA1949-002,KIAA1949-201
chr6	AL662800.1-201	chr6	rs9468811	0.937726	KIAA1949-001,KIAA1949-002,KIAA1949-201
chr6	PRR3-001|PRR3-002|PRR3-201	chr6	rs9468811	0.937726	KIAA1949-001,KIAA1949-002,KIAA1949-201
chr6	DPCR1-001|DPCR1-202|DPCR1-201	chr6	rs9468811	0.937726	KIAA1949-001,KIAA1949-002,KIAA1949-201
chr6	XXbac-BPG249D20.9-001	chr6	rs9468811	0.937726	KIAA1949-001,KIAA1949-002,KIAA1949-201
chr6	GTF2H4-001|GTF2H4-002|GTF2H4-003|GTF2H4-201	chr6	rs9468811	0.937726	KIAA1949-001,KIAA1949-002,KIAA1949-201
chr6	MIR877-201	chr6	rs9468811	0.937726	KIAA1949-001,KIAA1949-002,KIAA1949-201
chr6	HCG21-001	chr6	rs9468811	0.937726	KIAA1949-001,KIAA1949-002,KIAA1949-201
chr6	TIGD1L-001	chr6	rs9468811	0.937726	KIAA1949-001,KIAA1949-002,KIAA1949-201
chr6	TAP1-001|TAP1-201	chr6	rs16871226	0.0244821	HLA-DMB-007,HLA-DMB-006,HLA-DMB-002,HLA-DMB-001,HLA-DMB-220
chr6	HLA-DMA-004|HLA-DMA-002|HLA-DMA-001|HLA-DMA-006|HLA-DMA-009|HLA-DMA-201	chr6	rs16871226	0.0244821	HLA-DMB-007,HLA-DMB-006,HLA-DMB-002,HLA-DMB-001,HLA-DMB-220
chr6	TAP2-002|TAP2-001|TAP2-201|XXbac-BPG246D15.9-001	chr6	rs16871226	0.0244821	HLA-DMB-007,HLA-DMB-006,HLA-DMB-002,HLA-DMB-001,HLA-DMB-220
chr6	AL645941.1-201	chr6	rs16871226	0.0244821	HLA-DMB-007,HLA-DMB-006,HLA-DMB-002,HLA-DMB-001,HLA-DMB-220
chr6	HLA-DOB-001|HLA-DOB-004	chr6	rs16871226	0.0244821	HLA-DMB-007,HLA-DMB-006,HLA-DMB-002,HLA-DMB-001,HLA-DMB-220
chr6	PSMB9-005|PSMB9-006|PSMB9-001|PSMB9-003|PSMB9-202	chr6	rs16871226	0.0244821	HLA-DMB-007,HLA-DMB-006,HLA-DMB-002,HLA-DMB-001,HLA-DMB-220
chr6	HLA-DPB1-001|HLA-DPB1-003|HLA-DPB1-008|HLA-DPB1-002|HLA-DPB1-204|HLA-DPB1-203	chr6	rs16871226	0.0244821	HLA-DMB-007,HLA-DMB-006,HLA-DMB-002,HLA-DMB-001,HLA-DMB-220
chr6	HLA-DQB1-AS1-001	chr6	rs16871226	0.0244821	HLA-DMB-007,HLA-DMB-006,HLA-DMB-002,HLA-DMB-001,HLA-DMB-220
chr6	HLA-DPA1-001|HLA-DPA1-008|HLA-DPA1-006|HLA-DPA1-002|HLA-DPA1-004|HLA-DPA1-205	chr6	rs16871226	0.0244821	HLA-DMB-007,HLA-DMB-006,HLA-DMB-002,HLA-DMB-001,HLA-DMB-220
chr6	SLC39A7-003|SLC39A7-002|SLC39A7-001|SLC39A7-202|SLC39A7-201	chr6	rs16871226	0.0244821	HLA-DMB-007,HLA-DMB-006,HLA-DMB-002,HLA-DMB-001,HLA-DMB-220
chr6	AGPAT1-008|AGPAT1-004|AGPAT1-006|AGPAT1-003|AGPAT1-005|AGPAT1-001|AGPAT1-201|AGPAT1-202	chr6	rs16871226	0.0244821	HLA-DMB-007,HLA-DMB-006,HLA-DMB-002,HLA-DMB-001,HLA-DMB-220
chr6	COL11A2-001|COL11A2-002|COL11A2-003|COL11A2-201|COL11A2-202|COL11A2-206|COL11A2-205|COL11A2-208|COL11A2-204|COL11A2-203|COL11A2-207	chr6	rs16871226	0.0244821	HLA-DMB-007,HLA-DMB-006,HLA-DMB-002,HLA-DMB-001,HLA-DMB-220
chr6	HLA-DRA-001|HLA-DRA-002	chr6	rs16871226	0.0244821	HLA-DMB-007,HLA-DMB-006,HLA-DMB-002,HLA-DMB-001,HLA-DMB-220
chr6	TNXB-001|TNXB-006|TNXB-007|TNXB-003|TNXB-201	chr6	rs16871226	0.0244821	HLA-DMB-007,HLA-DMB-006,HLA-DMB-002,HLA-DMB-001,HLA-DMB-220
chr20	WFDC5-001|WFDC5-002	chr20	rs7361168	0.758154	WFDC5-001,WFDC5-002
chr20	KCNS1-201|KCNS1-001	chr20	rs7361168	0.758154	WFDC5-001,WFDC5-002
chr20	SEMG1-201|SEMG1-001	chr20	rs7361168	0.758154	WFDC5-001,WFDC5-002
chr20	YWHAB-002|YWHAB-001|YWHAB-004|YWHAB-003	chr20	rs7361168	0.758154	WFDC5-001,WFDC5-002
chr20	RBPJL-001|RBPJL-003|RBPJL-002	chr20	rs7361168	0.758154	WFDC5-001,WFDC5-002
chr20	PABPC1L-017|PABPC1L-001|PABPC1L-004|PABPC1L-007|PABPC1L-011|PABPC1L-009|PABPC1L-005|PABPC1L-201|PABPC1L-204|PABPC1L-203|PABPC1L-202	chr20	rs7361168	0.758154	WFDC5-001,WFDC5-002
chr20	TOMM34-001	chr20	rs7361168	0.758154	WFDC5-001,WFDC5-002
chr20	AL050348.1-001	chr20	rs7361168	0.758154	WFDC5-001,WFDC5-002
chr20	KCNK15-001	chr20	rs7361168	0.758154	WFDC5-001,WFDC5-002
chr20	UBE2C-001|UBE2C-003|UBE2C-005|UBE2C-006|UBE2C-004|UBE2C-201	chr20	rs7361168	0.758154	WFDC5-001,WFDC5-002
chr20	WFDC13-001	chr20	rs7361168	0.758154	WFDC5-001,WFDC5-002
chr20	PKIG-001|PKIG-002|PKIG-003|PKIG-006|PKIG-007|PKIG-004|PKIG-008|PKIG-201	chr20	rs7361168	0.758154	WFDC5-001,WFDC5-002
chr6	HLA-DMB-007|HLA-DMB-006|HLA-DMB-002|HLA-DMB-001|HLA-DMB-220	chr6	rs3097645	0.874158	HLA-DMA-004,HLA-DMA-002,HLA-DMA-001,HLA-DMA-006,HLA-DMA-009,HLA-DMA-201
chr6	AL645941.1-201	chr6	rs3097645	0.874158	HLA-DMA-004,HLA-DMA-002,HLA-DMA-001,HLA-DMA-006,HLA-DMA-009,HLA-DMA-201
chr6	TAP1-001|TAP1-201	chr6	rs3097645	0.874158	HLA-DMA-004,HLA-DMA-002,HLA-DMA-001,HLA-DMA-006,HLA-DMA-009,HLA-DMA-201
chr6	HLA-DPA1-001|HLA-DPA1-008|HLA-DPA1-006|HLA-DPA1-002|HLA-DPA1-004|HLA-DPA1-205	chr6	rs3097645	0.874158	HLA-DMA-004,HLA-DMA-002,HLA-DMA-001,HLA-DMA-006,HLA-DMA-009,HLA-DMA-201
chr6	TAP2-002|TAP2-001|TAP2-201|XXbac-BPG246D15.9-001	chr6	rs3097645	0.874158	HLA-DMA-004,HLA-DMA-002,HLA-DMA-001,HLA-DMA-006,HLA-DMA-009,HLA-DMA-201
chr6	PSMB9-005|PSMB9-006|PSMB9-001|PSMB9-003|PSMB9-202	chr6	rs3097645	0.874158	HLA-DMA-004,HLA-DMA-002,HLA-DMA-001,HLA-DMA-006,HLA-DMA-009,HLA-DMA-201
chr6	HLA-DOB-001|HLA-DOB-004	chr6	rs3097645	0.874158	HLA-DMA-004,HLA-DMA-002,HLA-DMA-001,HLA-DMA-006,HLA-DMA-009,HLA-DMA-201
chr6	SLC39A7-003|SLC39A7-002|SLC39A7-001|SLC39A7-202|SLC39A7-201	chr6	rs3097645	0.874158	HLA-DMA-004,HLA-DMA-002,HLA-DMA-001,HLA-DMA-006,HLA-DMA-009,HLA-DMA-201
chr17	OSBPL7-201|OSBPL7-202	chr17	rs11651000	0.840144	TBX21-201
chr17	TBKBP1-201|TBKBP1-202	chr17	rs11651000	0.840144	TBX21-201
chr17	SCRN2-201|SCRN2-202	chr17	rs11651000	0.840144	TBX21-201
chr17	KPNB1-001|KPNB1-201|KPNB1-203|KPNB1-202	chr17	rs11651000	0.840144	TBX21-201
chr17	SP2-001|SP2-201	chr17	rs11651000	0.840144	TBX21-201
chr17	PRR15L-201	chr17	rs11651000	0.840144	TBX21-201
chr17	NFE2L1-203|NFE2L1-202|NFE2L1-201|NFE2L1-204	chr17	rs11651000	0.840144	TBX21-201
chr17	CBX1-001|CBX1-002|CBX1-004|CBX1-003	chr17	rs11651000	0.840144	TBX21-201
chr17	RP11-357H14.12-001|RP11-357H14.12-003|RP11-357H14.12-004	chr17	rs11651000	0.840144	TBX21-201
chr5	C5orf56-002|C5orf56-001|C5orf56-003|C5orf56-005	chr5	rs7731390	0.947724	SLC22A5-001,SLC22A5-004,SLC22A5-201
chr5	IRF1-001|IRF1-008|IRF1-002|IRF1-010	chr5	rs7731390	0.947724	SLC22A5-001,SLC22A5-004,SLC22A5-201
chr5	RAD50-006|RAD50-001|RAD50-003|RAD50-005|RAD50-009|RAD50-201	chr5	rs7731390	0.947724	SLC22A5-001,SLC22A5-004,SLC22A5-201
chr5	AC116366.6-001	chr5	rs7731390	0.947724	SLC22A5-001,SLC22A5-004,SLC22A5-201
chr5	ANKRD43-201	chr5	rs7731390	0.947724	SLC22A5-001,SLC22A5-004,SLC22A5-201
chr5	AC004041.2-003|AC004041.2-001|AC004041.2-002|AC004041.2-004	chr5	rs7731390	0.947724	SLC22A5-001,SLC22A5-004,SLC22A5-201
chr5	RNU7-15P-201	chr5	rs7731390	0.947724	SLC22A5-001,SLC22A5-004,SLC22A5-201
chr5	CCNI2-001	chr5	rs7731390	0.947724	SLC22A5-001,SLC22A5-004,SLC22A5-201
chr5	AC063976.4-001	chr5	rs7731390	0.947724	SLC22A5-001,SLC22A5-004,SLC22A5-201
chr5	SLC22A4-001	chr5	rs7731390	0.947724	SLC22A5-001,SLC22A5-004,SLC22A5-201
chr5	AC004237.1-001	chr5	rs7731390	0.947724	SLC22A5-001,SLC22A5-004,SLC22A5-201
chr5	LEAP2-001	chr5	rs7731390	0.947724	SLC22A5-001,SLC22A5-004,SLC22A5-201
chr22	TAB1-001|TAB1-002|TAB1-011|TAB1-012	chr22	rs4821897	0.707166	TAB1-001,TAB1-002,TAB1-011,TAB1-012
chr22	SYNGR1-002|SYNGR1-006|SYNGR1-007|SYNGR1-001|SYNGR1-005	chr22	rs4821897	0.707166	TAB1-001,TAB1-002,TAB1-011,TAB1-012
chr22	RPL3-003|RPL3-001|RPL3-009|RPL3-012|RPL3-011	chr22	rs4821897	0.707166	TAB1-001,TAB1-002,TAB1-011,TAB1-012
chr22	SMCR7L-005|SMCR7L-001|SMCR7L-003|SMCR7L-015	chr22	rs4821897	0.707166	TAB1-001,TAB1-002,TAB1-011,TAB1-012
chr22	AL031590.1-201	chr22	rs4821897	0.707166	TAB1-001,TAB1-002,TAB1-011,TAB1-012
chr22	RP5-1104E15.6-001	chr22	rs4821897	0.707166	TAB1-001,TAB1-002,TAB1-011,TAB1-012
chr22	CBX7-001|CBX7-003|CBX7-005	chr22	rs4821897	0.707166	TAB1-001,TAB1-002,TAB1-011,TAB1-012
chr22	PDGFB-001|PDGFB-002|PDGFB-003|PDGFB-004	chr22	rs4821897	0.707166	TAB1-001,TAB1-002,TAB1-011,TAB1-012
chr22	RPS19BP1-001	chr22	rs4821897	0.707166	TAB1-001,TAB1-002,TAB1-011,TAB1-012
chr22	APOBEC3H-001|APOBEC3H-002|APOBEC3H-202|APOBEC3H-201	chr22	rs4821897	0.707166	TAB1-001,TAB1-002,TAB1-011,TAB1-012
chr22	CACNA1I-001|CACNA1I-002|CACNA1I-003|CACNA1I-004|CACNA1I-201|CACNA1I-202	chr22	rs4821897	0.707166	TAB1-001,TAB1-002,TAB1-011,TAB1-012
chr22	CTA-150C2.16-001	chr22	rs4821897	0.707166	TAB1-001,TAB1-002,TAB1-011,TAB1-012
chr22	ENTHD1-001	chr22	rs4821897	0.707166	TAB1-001,TAB1-002,TAB1-011,TAB1-012
chr22	TNRC6B-004|TNRC6B-001|TNRC6B-002|TNRC6B-003|TNRC6B-201|TNRC6B-203|TNRC6B-202	chr22	rs4821897	0.707166	TAB1-001,TAB1-002,TAB1-011,TAB1-012
chr21	C21orf128-001	chr21	rs1475911	0.154652	UMODL1-003,UMODL1-004,UMODL1-001,UMODL1-002,UMODL1-201,UMODL1-202,UMODL1-203,UMODL1-204
chr21	UMODL1-003|UMODL1-004|UMODL1-001|UMODL1-002|UMODL1-201|UMODL1-202|UMODL1-203|UMODL1-204	chr21	rs1475911	0.154652	UMODL1-003,UMODL1-004,UMODL1-001,UMODL1-002,UMODL1-201,UMODL1-202,UMODL1-203,UMODL1-204
chr21	ZNF295-004|ZNF295-005|ZNF295-001|ZNF295-002|ZNF295-008|ZNF295-003|ZNF295-006	chr21	rs1475911	0.154652	UMODL1-003,UMODL1-004,UMODL1-001,UMODL1-002,UMODL1-201,UMODL1-202,UMODL1-203,UMODL1-204
chr21	AP001619.1-201	chr21	rs1475911	0.154652	UMODL1-003,UMODL1-004,UMODL1-001,UMODL1-002,UMODL1-201,UMODL1-202,UMODL1-203,UMODL1-204
chr21	AP001619.3-001	chr21	rs1475911	0.154652	UMODL1-003,UMODL1-004,UMODL1-001,UMODL1-002,UMODL1-201,UMODL1-202,UMODL1-203,UMODL1-204
chr21	ABCG1-002|ABCG1-004|ABCG1-010|ABCG1-001|ABCG1-006|ABCG1-005|ABCG1-008|ABCG1-012|ABCG1-013|ABCG1-014|ABCG1-201	chr21	rs1475911	0.154652	UMODL1-003,UMODL1-004,UMODL1-001,UMODL1-002,UMODL1-201,UMODL1-202,UMODL1-203,UMODL1-204
chr21	NCRNA00112-001	chr21	rs1475911	0.154652	UMODL1-003,UMODL1-004,UMODL1-001,UMODL1-002,UMODL1-201,UMODL1-202,UMODL1-203,UMODL1-204
chr21	TFF2-001	chr21	rs1475911	0.154652	UMODL1-003,UMODL1-004,UMODL1-001,UMODL1-002,UMODL1-201,UMODL1-202,UMODL1-203,UMODL1-204
chr22	ATF4-001|ATF4-002|ATF4-201	chr22	rs909674	0.298476	MGAT3-001,MGAT3-002,MGAT3-003
chr22	SYNGR1-002|SYNGR1-006|SYNGR1-007|SYNGR1-001|SYNGR1-005	chr22	rs909674	0.298476	MGAT3-001,MGAT3-002,MGAT3-003
chr22	TAB1-001|TAB1-002|TAB1-011|TAB1-012	chr22	rs909674	0.298476	MGAT3-001,MGAT3-002,MGAT3-003
chr22	RPS19BP1-001	chr22	rs909674	0.298476	MGAT3-001,MGAT3-002,MGAT3-003
chr22	RPL3-003|RPL3-001|RPL3-009|RPL3-012|RPL3-011	chr22	rs909674	0.298476	MGAT3-001,MGAT3-002,MGAT3-003
chr22	SMCR7L-005|SMCR7L-001|SMCR7L-003|SMCR7L-015	chr22	rs909674	0.298476	MGAT3-001,MGAT3-002,MGAT3-003
chr22	CBX7-001|CBX7-003|CBX7-005	chr22	rs909674	0.298476	MGAT3-001,MGAT3-002,MGAT3-003
chr22	APOBEC3H-001|APOBEC3H-002|APOBEC3H-202|APOBEC3H-201	chr22	rs909674	0.298476	MGAT3-001,MGAT3-002,MGAT3-003
chr22	AL031590.1-201	chr22	rs909674	0.298476	MGAT3-001,MGAT3-002,MGAT3-003
chr22	CTA-150C2.16-001	chr22	rs909674	0.298476	MGAT3-001,MGAT3-002,MGAT3-003
chr22	FAM83F-002	chr22	rs909674	0.298476	MGAT3-001,MGAT3-002,MGAT3-003
chr22	TNRC6B-004|TNRC6B-001|TNRC6B-002|TNRC6B-003|TNRC6B-201|TNRC6B-203|TNRC6B-202	chr22	rs909674	0.298476	MGAT3-001,MGAT3-002,MGAT3-003
chr22	ENTHD1-001	chr22	rs909674	0.298476	MGAT3-001,MGAT3-002,MGAT3-003
chr22	SGSM3-004|SGSM3-001|SGSM3-013|SGSM3-012|SGSM3-202|SGSM3-201	chr22	rs909674	0.298476	MGAT3-001,MGAT3-002,MGAT3-003
chr22	CACNA1I-001|CACNA1I-002|CACNA1I-003|CACNA1I-004|CACNA1I-201|CACNA1I-202	chr22	rs909674	0.298476	MGAT3-001,MGAT3-002,MGAT3-003
chr6	TIGD1L-001	chr6	rs7749924	0.851599	FLOT1-001,FLOT1-008,FLOT1-006,FLOT1-007,FLOT1-009,FLOT1-010,FLOT1-005,FLOT1-201
chr6	GTF2H4-001|GTF2H4-002|GTF2H4-003|GTF2H4-201	chr6	rs7749924	0.851599	FLOT1-001,FLOT1-008,FLOT1-006,FLOT1-007,FLOT1-009,FLOT1-010,FLOT1-005,FLOT1-201
chr6	DPCR1-001|DPCR1-202|DPCR1-201	chr6	rs7749924	0.851599	FLOT1-001,FLOT1-008,FLOT1-006,FLOT1-007,FLOT1-009,FLOT1-010,FLOT1-005,FLOT1-201
chr6	CDSN-001	chr6	rs7749924	0.851599	FLOT1-001,FLOT1-008,FLOT1-006,FLOT1-007,FLOT1-009,FLOT1-010,FLOT1-005,FLOT1-201
chr6	HCG21-001	chr6	rs7749924	0.851599	FLOT1-001,FLOT1-008,FLOT1-006,FLOT1-007,FLOT1-009,FLOT1-010,FLOT1-005,FLOT1-201
chr6	U6.898-201	chr6	rs7749924	0.851599	FLOT1-001,FLOT1-008,FLOT1-006,FLOT1-007,FLOT1-009,FLOT1-010,FLOT1-005,FLOT1-201
chr6	C6orf15-001	chr6	rs7749924	0.851599	FLOT1-001,FLOT1-008,FLOT1-006,FLOT1-007,FLOT1-009,FLOT1-010,FLOT1-005,FLOT1-201
chr6	FLOT1-001|FLOT1-008|FLOT1-006|FLOT1-007|FLOT1-009|FLOT1-010|FLOT1-005|FLOT1-201	chr6	rs7749924	0.851599	FLOT1-001,FLOT1-008,FLOT1-006,FLOT1-007,FLOT1-009,FLOT1-010,FLOT1-005,FLOT1-201
chr6	MIR877-201	chr6	rs7749924	0.851599	FLOT1-001,FLOT1-008,FLOT1-006,FLOT1-007,FLOT1-009,FLOT1-010,FLOT1-005,FLOT1-201
chr6	TUBB-001|TUBB-002|TUBB-003|TUBB-004|TUBB-204|TUBB-205|TUBB-206	chr6	rs7749924	0.851599	FLOT1-001,FLOT1-008,FLOT1-006,FLOT1-007,FLOT1-009,FLOT1-010,FLOT1-005,FLOT1-201
chr6	RPP21-006|RPP21-001|RPP21-003|RPP21-002	chr6	rs7749924	0.851599	FLOT1-001,FLOT1-008,FLOT1-006,FLOT1-007,FLOT1-009,FLOT1-010,FLOT1-005,FLOT1-201
chr6	C6orf136-001|C6orf136-005|C6orf136-002|C6orf136-008|C6orf136-010|C6orf136-011|C6orf136-201|C6orf136-202	chr6	rs7749924	0.851599	FLOT1-001,FLOT1-008,FLOT1-006,FLOT1-007,FLOT1-009,FLOT1-010,FLOT1-005,FLOT1-201
chr6	XXbac-BPG249D20.9-001	chr6	rs7749924	0.851599	FLOT1-001,FLOT1-008,FLOT1-006,FLOT1-007,FLOT1-009,FLOT1-010,FLOT1-005,FLOT1-201
chr6	MDC1-AS1-001	chr6	rs7749924	0.851599	FLOT1-001,FLOT1-008,FLOT1-006,FLOT1-007,FLOT1-009,FLOT1-010,FLOT1-005,FLOT1-201
chr6	HLA-DQB2-003|HLA-DQB2-001|HLA-DQB2-002|HLA-DQB2-004	chr6	rs1794265	0.945736	HLA-DQB1-007,HLA-DQB1-004,HLA-DQB1-002,HLA-DQB1-001,HLA-DQB1-003,HLA-DQB1-006
chr6	HLA-DOB-001|HLA-DOB-004	chr6	rs1794265	0.945736	HLA-DQB1-007,HLA-DQB1-004,HLA-DQB1-002,HLA-DQB1-001,HLA-DQB1-003,HLA-DQB1-006
chr6	HLA-DQB1-007|HLA-DQB1-004|HLA-DQB1-002|HLA-DQB1-001|HLA-DQB1-003|HLA-DQB1-006	chr6	rs1794265	0.945736	HLA-DQB1-007,HLA-DQB1-004,HLA-DQB1-002,HLA-DQB1-001,HLA-DQB1-003,HLA-DQB1-006
chr6	TAP1-001|TAP1-201	chr6	rs1794265	0.945736	HLA-DQB1-007,HLA-DQB1-004,HLA-DQB1-002,HLA-DQB1-001,HLA-DQB1-003,HLA-DQB1-006
chr6	HLA-DQA2-001	chr6	rs1794265	0.945736	HLA-DQB1-007,HLA-DQB1-004,HLA-DQB1-002,HLA-DQB1-001,HLA-DQB1-003,HLA-DQB1-006
chr6	HCG23-001	chr6	rs1794265	0.945736	HLA-DQB1-007,HLA-DQB1-004,HLA-DQB1-002,HLA-DQB1-001,HLA-DQB1-003,HLA-DQB1-006
chr6	HLA-DRA-001|HLA-DRA-002	chr6	rs1794265	0.945736	HLA-DQB1-007,HLA-DQB1-004,HLA-DQB1-002,HLA-DQB1-001,HLA-DQB1-003,HLA-DQB1-006
chr6	PSMB9-005|PSMB9-006|PSMB9-001|PSMB9-003|PSMB9-202	chr6	rs1794265	0.945736	HLA-DQB1-007,HLA-DQB1-004,HLA-DQB1-002,HLA-DQB1-001,HLA-DQB1-003,HLA-DQB1-006
chr6	TAP2-002|TAP2-001|TAP2-201|XXbac-BPG246D15.9-001	chr6	rs1794265	0.945736	HLA-DQB1-007,HLA-DQB1-004,HLA-DQB1-002,HLA-DQB1-001,HLA-DQB1-003,HLA-DQB1-006
chr6	TNXB-001|TNXB-006|TNXB-007|TNXB-003|TNXB-201	chr6	rs1794265	0.945736	HLA-DQB1-007,HLA-DQB1-004,HLA-DQB1-002,HLA-DQB1-001,HLA-DQB1-003,HLA-DQB1-006
chr6	AGPAT1-008|AGPAT1-004|AGPAT1-006|AGPAT1-003|AGPAT1-005|AGPAT1-001|AGPAT1-201|AGPAT1-202	chr6	rs1794265	0.945736	HLA-DQB1-007,HLA-DQB1-004,HLA-DQB1-002,HLA-DQB1-001,HLA-DQB1-003,HLA-DQB1-006
chr6	HLA-DMB-007|HLA-DMB-006|HLA-DMB-002|HLA-DMB-001|HLA-DMB-220	chr6	rs1794265	0.945736	HLA-DQB1-007,HLA-DQB1-004,HLA-DQB1-002,HLA-DQB1-001,HLA-DQB1-003,HLA-DQB1-006
chr6	BRD2-001|BRD2-009|BRD2-002|BRD2-005|BRD2-006|BRD2-201|BRD2-203|BRD2-202	chr6	rs1794265	0.945736	HLA-DQB1-007,HLA-DQB1-004,HLA-DQB1-002,HLA-DQB1-001,HLA-DQB1-003,HLA-DQB1-006
chr6	HLA-DQB1-AS1-001	chr6	rs1794265	0.945736	HLA-DQB1-007,HLA-DQB1-004,HLA-DQB1-002,HLA-DQB1-001,HLA-DQB1-003,HLA-DQB1-006
chr6	SLC39A7-003|SLC39A7-002|SLC39A7-001|SLC39A7-202|SLC39A7-201	chr6	rs1794265	0.945736	HLA-DQB1-007,HLA-DQB1-004,HLA-DQB1-002,HLA-DQB1-001,HLA-DQB1-003,HLA-DQB1-006
chr6	HLA-DMA-004|HLA-DMA-002|HLA-DMA-001|HLA-DMA-006|HLA-DMA-009|HLA-DMA-201	chr6	rs1794265	0.945736	HLA-DQB1-007,HLA-DQB1-004,HLA-DQB1-002,HLA-DQB1-001,HLA-DQB1-003,HLA-DQB1-006
chr6	FKBPL-001	chr6	rs1794265	0.945736	HLA-DQB1-007,HLA-DQB1-004,HLA-DQB1-002,HLA-DQB1-001,HLA-DQB1-003,HLA-DQB1-006
chr2	MPV17-006|MPV17-004|MPV17-001|MPV17-002|MPV17-003|MPV17-007|MPV17-010|MPV17-015|MPV17-011|MPV17-005|MPV17-013|MPV17-018	chr2	rs1058065	0.975527	GTF3C2-001,GTF3C2-012,GTF3C2-007,GTF3C2-009,GTF3C2-010,GTF3C2-003,GTF3C2-002,GTF3C2-201
chr2	UCN-001|UCN-002	chr2	rs1058065	0.975527	GTF3C2-001,GTF3C2-012,GTF3C2-007,GTF3C2-009,GTF3C2-010,GTF3C2-003,GTF3C2-002,GTF3C2-201
chr2	PPM1G-001|PPM1G-201|PPM1G-203|PPM1G-202	chr2	rs1058065	0.975527	GTF3C2-001,GTF3C2-012,GTF3C2-007,GTF3C2-009,GTF3C2-010,GTF3C2-003,GTF3C2-002,GTF3C2-201
chr2	KRTCAP3-001|KRTCAP3-002|KRTCAP3-006|KRTCAP3-201	chr2	rs1058065	0.975527	GTF3C2-001,GTF3C2-012,GTF3C2-007,GTF3C2-009,GTF3C2-010,GTF3C2-003,GTF3C2-002,GTF3C2-201
chr2	GPN1-009|GPN1-008|GPN1-003|GPN1-001|GPN1-202|GPN1-201	chr2	rs1058065	0.975527	GTF3C2-001,GTF3C2-012,GTF3C2-007,GTF3C2-009,GTF3C2-010,GTF3C2-003,GTF3C2-002,GTF3C2-201
chr2	C2orf28-001|C2orf28-002|C2orf28-003	chr2	rs1058065	0.975527	GTF3C2-001,GTF3C2-012,GTF3C2-007,GTF3C2-009,GTF3C2-010,GTF3C2-003,GTF3C2-002,GTF3C2-201
chr2	CAD-001|CAD-002|CAD-008|CAD-004|CAD-011	chr2	rs1058065	0.975527	GTF3C2-001,GTF3C2-012,GTF3C2-007,GTF3C2-009,GTF3C2-010,GTF3C2-003,GTF3C2-002,GTF3C2-201
chr2	C2orf53-001|C2orf53-002	chr2	rs1058065	0.975527	GTF3C2-001,GTF3C2-012,GTF3C2-007,GTF3C2-009,GTF3C2-010,GTF3C2-003,GTF3C2-002,GTF3C2-201
chr2	AGBL5-009|AGBL5-006|AGBL5-008|AGBL5-005|AGBL5-004|AGBL5-007|AGBL5-010	chr2	rs1058065	0.975527	GTF3C2-001,GTF3C2-012,GTF3C2-007,GTF3C2-009,GTF3C2-010,GTF3C2-003,GTF3C2-002,GTF3C2-201
chr2	PREB-001|PREB-003|PREB-009|PREB-010|PREB-201	chr2	rs1058065	0.975527	GTF3C2-001,GTF3C2-012,GTF3C2-007,GTF3C2-009,GTF3C2-010,GTF3C2-003,GTF3C2-002,GTF3C2-201
chr2	AC074091.1-201	chr2	rs1058065	0.975527	GTF3C2-001,GTF3C2-012,GTF3C2-007,GTF3C2-009,GTF3C2-010,GTF3C2-003,GTF3C2-002,GTF3C2-201
chr2	DNAJC5G-001|DNAJC5G-007|DNAJC5G-002|DNAJC5G-004|DNAJC5G-003	chr2	rs1058065	0.975527	GTF3C2-001,GTF3C2-012,GTF3C2-007,GTF3C2-009,GTF3C2-010,GTF3C2-003,GTF3C2-002,GTF3C2-201
chr2	U6.89-201	chr2	rs1058065	0.975527	GTF3C2-001,GTF3C2-012,GTF3C2-007,GTF3C2-009,GTF3C2-010,GTF3C2-003,GTF3C2-002,GTF3C2-201
chr2	IFT172-001|IFT172-012|IFT172-004|IFT172-005	chr2	rs1058065	0.975527	GTF3C2-001,GTF3C2-012,GTF3C2-007,GTF3C2-009,GTF3C2-010,GTF3C2-003,GTF3C2-002,GTF3C2-201
chr2	SLC4A1AP-001	chr2	rs1058065	0.975527	GTF3C2-001,GTF3C2-012,GTF3C2-007,GTF3C2-009,GTF3C2-010,GTF3C2-003,GTF3C2-002,GTF3C2-201
chr2	SNORA36.2-201	chr2	rs1058065	0.975527	GTF3C2-001,GTF3C2-012,GTF3C2-007,GTF3C2-009,GTF3C2-010,GTF3C2-003,GTF3C2-002,GTF3C2-201
chr2	KHK-001|KHK-002|KHK-006	chr2	rs1058065	0.975527	GTF3C2-001,GTF3C2-012,GTF3C2-007,GTF3C2-009,GTF3C2-010,GTF3C2-003,GTF3C2-002,GTF3C2-201
chr2	CGREF1-003|CGREF1-001|CGREF1-004|CGREF1-005|CGREF1-006|CGREF1-203|CGREF1-202|CGREF1-201	chr2	rs1058065	0.975527	GTF3C2-001,GTF3C2-012,GTF3C2-007,GTF3C2-009,GTF3C2-010,GTF3C2-003,GTF3C2-002,GTF3C2-201
chr2	AC013472.3-004|AC013472.3-002|AC013472.3-001	chr2	rs1058065	0.975527	GTF3C2-001,GTF3C2-012,GTF3C2-007,GTF3C2-009,GTF3C2-010,GTF3C2-003,GTF3C2-002,GTF3C2-201
chr2	EMILIN1-001|EMILIN1-002|EMILIN1-201	chr2	rs1058065	0.975527	GTF3C2-001,GTF3C2-012,GTF3C2-007,GTF3C2-009,GTF3C2-010,GTF3C2-003,GTF3C2-002,GTF3C2-201
chr2	C2orf18-001|C2orf18-201	chr2	rs1058065	0.975527	GTF3C2-001,GTF3C2-012,GTF3C2-007,GTF3C2-009,GTF3C2-010,GTF3C2-003,GTF3C2-002,GTF3C2-201
chr2	AC013472.4-001	chr2	rs1058065	0.975527	GTF3C2-001,GTF3C2-012,GTF3C2-007,GTF3C2-009,GTF3C2-010,GTF3C2-003,GTF3C2-002,GTF3C2-201
chr2	FNDC4-001	chr2	rs1058065	0.975527	GTF3C2-001,GTF3C2-012,GTF3C2-007,GTF3C2-009,GTF3C2-010,GTF3C2-003,GTF3C2-002,GTF3C2-201
chr2	OST4-002|OST4-001	chr2	rs1058065	0.975527	GTF3C2-001,GTF3C2-012,GTF3C2-007,GTF3C2-009,GTF3C2-010,GTF3C2-003,GTF3C2-002,GTF3C2-201
chr2	C2orf16-201	chr2	rs1058065	0.975527	GTF3C2-001,GTF3C2-012,GTF3C2-007,GTF3C2-009,GTF3C2-010,GTF3C2-003,GTF3C2-002,GTF3C2-201
chr2	MAPRE3-001|MAPRE3-002|MAPRE3-003|MAPRE3-004	chr2	rs1058065	0.975527	GTF3C2-001,GTF3C2-012,GTF3C2-007,GTF3C2-009,GTF3C2-010,GTF3C2-003,GTF3C2-002,GTF3C2-201

## Sheet: Multiple sclerosis
GM12878 cells						CD34+ cells
Bait		Other End				Bait		Other End
chr	bait_interaction genes	chr	SNP	risk allele frequency	reported gene	chr	bait_interaction genes	chr	SNP	risk allele frequency	reported gene
chr1	DDAH1-001|DDAH1-203|DDAH1-201|DDAH1-204|DDAH1-202	chr1	rs233100	NR	DDAH1	chr1	CYR61-001|CYR61-202|CYR61-201	chr1	rs233100	NR	DDAH1
chr1	CYR61-001|CYR61-202|CYR61-201	chr1	rs233100	NR	DDAH1	chr1	snoU13.442-201	chr1	rs4916321	NR	AK127238
chr1	TNFSF4-002|TNFSF4-001|TNFSF4-201	chr1	rs4916321	NR	AK127238	chr1	RP1-15D23.2-001	chr1	rs4916321	NR	AK127238
chr1	RP1-15D23.2-001	chr1	rs4916321	NR	AK127238	chr6	RP11-103C16.2-001	chr6	rs802734	0.31	PTPRK, THEMIS
chr1	SLC9A11-001|SLC9A11-201	chr1	rs4916321	NR	AK127238	chr8	AC023590.1-002	chr8	rs17749211	NR	SAMD12
chr6	THEMIS-001|THEMIS-002|THEMIS-203|THEMIS-201|THEMIS-202	chr6	rs802734	0.31	PTPRK, THEMIS	chr16	AC009121.1-201	chr16	rs11865121	0.69	CLEC16A
chr6	RP11-103C16.2-001	chr6	rs802734	0.31	PTPRK, THEMIS	chr7	ZNF777-001|ZNF777-201	chr7	rs354033	NR	ZNF767, ZNF746
chr6	RP1-86D1.5-001	chr6	rs802734	0.31	PTPRK, THEMIS	chr3	EOMES-001|EOMES-002|EOMES-201|EOMES-202	chr3	rs11129295	NR	EOMES
chr3	AC092958.1-201	chr3	rs1841770	0.53	ZIC1	chr3	ZPLD1-001|ZPLD1-003|ZPLD1-004	chr3	rs771767	NR	NFKBIZ
chr3	AC092925.1-201	chr3	rs1841770	0.53	ZIC1	chr4	TLL1-001|TLL1-004|TLL1-003|TLL1-005	chr4	rs12513380	NR	TLL1
chr8	EXT1-001|EXT1-003	chr8	rs17749211	NR	SAMD12	chr5	PTGER4-001	chr5	rs6896969	0.62	PTGER4
chr8	AC023590.1-002	chr8	rs17749211	NR	SAMD12	chr6	RP3-512E2.2-001|RP3-512E2.2-002	chr6	rs12212193	NR	BACH2
chr8	NOV-001	chr8	rs17749211	NR	SAMD12	chr9	KIAA2026-002|KIAA2026-004|KIAA2026-003	chr9	rs2150702	0.49	MLANA
chr16	CLEC16A-001|CLEC16A-002|CLEC16A-003|CLEC16A-004|CLEC16A-005|CLEC16A-202|CLEC16A-201	chr16	rs11865121	0.69	CLEC16A	chr9	ERMP1-004|ERMP1-202|ERMP1-201	chr9	rs2150702	0.49	MLANA
chr16	PRM2-202|PRM2-201	chr16	rs11865121	0.69	CLEC16A	chr14	SPATA7-001|SPATA7-002|SPATA7-014|SPATA7-015|SPATA7-004|SPATA7-021|SPATA7-020|SPATA7-201	chr14	rs2119704	NR	GPR65
chr16	TNP2-201	chr16	rs11865121	0.69	CLEC16A	chr1	CD58-001|CD58-004|CD58-006|CD58-002	chr1	rs12025416	NR	CD58
chr2	ID2-001|ID2-002|ID2-201	chr2	rs4669226	NR	LOC339788	chr1	ATP1A1OS-001|ATP1A1OS-002	chr1	rs12025416	NR	CD58
chr2	AC010883.5-001	chr2	rs6718520	0.48	THADA	chr2	AC010883.5-001	chr2	rs12466022	NR	Intergenic
chr2	U6.1250-201	chr2	rs6718520	0.48	THADA	chr2	U6.575-201	chr2	rs12466022	NR	Intergenic
chr2	DYNC2LI1-201|DYNC2LI1-001|DYNC2LI1-002|DYNC2LI1-003|DYNC2LI1-004	chr2	rs6718520	0.48	THADA	chr14	U6.576-201	chr14	rs4902647	NR	ZFP36L1
chr2	snoU13.323-201	chr2	rs17174870	NR	MERTK	chr16	MAF-001|MAF-002	chr16	rs386965	NR	MAF
chr2	RP11-19E11.1-001	chr2	rs651477	0.26	EN1	chr16	AC009159.1-201	chr16	rs386965	NR	MAF
chr2	LCT-001|LCT-201	chr2	rs882300	NR	Intergenic	chr3	SLC15A2-001|SLC15A2-002|SLC15A2-004|SLC15A2-201	chr3	rs4285028	NR	SLC15A2, CD86
chr3	AC109586.1-001|AC109586.1-002|AC109586.1-003	chr3	rs669607	NR	Intergenic	chr5	CTD-2113L7.1-001	chr5	rs6897932	NR	IL7R
chr3	CMC1-002|CMC1-004|CMC1-009	chr3	rs669607	NR	Intergenic	chr5	PTGER4-001	chr5	rs4613763	0.13	PTGER4
chr5	UBLCP1-001	chr5	rs2546890	0.52	IL12B	chr6	MYB-AS1-001	chr6	rs9321490	NR	MYB
chr6	RP11-809N15.2-001	chr6	rs733724	NR	HACE1	chr10	RP11-25C19.3-001	chr10	rs17267338	NR	VTI1A
chr7	AC004941.3-001	chr7	rs354033	NR	ZNF767, ZNF746	chr11	U1.41-201	chr11	rs11026091	NR	MRGPRE
chr17	VMP1-201|VMP1-205|VMP1-203|VMP1-202|VMP1-204	chr17	rs180515	NR	RPS6KB1	chr16	IRF8-001	chr16	rs13333054	NR	IRF8
chr17	TUBD1-201|TUBD1-202|TUBD1-203|TUBD1-205|TUBD1-204|TUBD1-206	chr17	rs180515	NR	RPS6KB1	chr18	SNORD28.2-201	chr18	rs12456021	NR	ALPK2
chr3	EOMES-001|EOMES-002|EOMES-201|EOMES-202	chr3	rs11129295	NR	EOMES	chr1	CD2-001|CD2-002	chr1	rs2300747	0.91	CD58
chr3	CMC1-002|CMC1-004|CMC1-009	chr3	rs11129295	NR	EOMES	chr7	HSPB1-001|HSPB1-003|HSPB1-201	chr7	rs7789940	0.19	LOC100289506
chr3	ZPLD1-001|ZPLD1-003|ZPLD1-004	chr3	rs771767	NR	NFKBIZ	chr7	SRRM3-001|SRRM3-003|SRRM3-201	chr7	rs7789940	0.19	LOC100289506
chr3	AC084198.1-201	chr3	rs771767	NR	NFKBIZ	chr7	SRRM3-001|SRRM3-003|SRRM3-201	chr7	rs7779014	0.2	YWHAG
chr3	RPL24-001|RPL24-003|RPL24-007	chr3	rs771767	NR	NFKBIZ	chr16	AC009041.2-201	chr16	rs2744148	NR	SOX8
chr4	TLL1-001|TLL1-004|TLL1-003|TLL1-005	chr4	rs12513380	NR	TLL1	chr10	RASGEF1A-002|RASGEF1A-001|RASGEF1A-003|RASGEF1A-005	chr10	rs2503875	NR	Intergenic
chr5	PTGER4-001	chr5	rs6896969	0.62	PTGER4	chr10	FXYD4-004|FXYD4-201	chr10	rs2503875	NR	Intergenic
chr6	RP3-512E2.2-001|RP3-512E2.2-002	chr6	rs12212193	NR	BACH2	chr1	SCARNA16.4-201	chr1	rs11581062	NR	SLC30A7, VCAM1
chr6	RP11-63K6.7-001	chr6	rs12212193	NR	BACH2	chr5	CTD-2113L7.1-001	chr5	rs931555	NR	IL7R
chr6	AL391559.1-201	chr6	rs12212193	NR	BACH2	chr8	U7.126-201	chr8	rs6984045	0.02	ASAP1, DDEF1
chr6	MAP3K7-001|MAP3K7-002|MAP3K7-003|MAP3K7-004|MAP3K7-006|MAP3K7-201	chr6	rs12212193	NR	BACH2	chr11	VPS37C-001|VPS37C-003|VPS37C-201	chr11	rs650258	NR	CD5, CD6
chr8	KBTBD11-001	chr8	rs13279485	NR	ARHGEF10	chr11	CD6-001|CD6-005|CD6-006|CD6-007|CD6-008|CD6-013|CD6-201|CD6-202	chr11	rs650258	NR	CD5, CD6
chr8	MYOM2-001|MYOM2-002	chr8	rs13279485	NR	ARHGEF10	chr2	PLEK-001	chr2	rs7592330	0.56	PLEK, FBXO48, C2orf13
chr9	ERMP1-004|ERMP1-202|ERMP1-201	chr9	rs2150702	0.49	MLANA	chr4	SLC9B1-002|SLC9B1-001|SLC9B1-007|SLC9B1-008|SLC9B1-006|SLC9B1-201	chr4	rs228614	NR	MANBA, NFKB1
chr14	GALC-001|GALC-007|GALC-002|GALC-005|GALC-202|GALC-201	chr14	rs2119704	NR	GPR65	chr4	snoU13.322-201	chr4	rs228614	NR	MANBA, NFKB1
chr14	SPATA7-001|SPATA7-002|SPATA7-014|SPATA7-015|SPATA7-004|SPATA7-021|SPATA7-020|SPATA7-201	chr14	rs2119704	NR	GPR65	chr16	AC009121.1-201	chr16	rs6498169	0.37	KIAA0350
chr16	MIR548H2-201	chr16	rs7200786	NR	CLEC16A	chr17	C17orf46-201|C17orf46-202	chr17	rs4792814	NR	MAP3K14
chr16	DEXI-001	chr16	rs7200786	NR	CLEC16A	chr1	GPR88-001	chr1	rs12048904	NR	EXTL2, VCAM1
chr16	AC009121.1-201	chr16	rs7200786	NR	CLEC16A	chr1	CCDC76-003|CCDC76-001|CCDC76-005	chr1	rs12048904	NR	EXTL2, VCAM1
chr16	CLEC16A-001|CLEC16A-002|CLEC16A-003|CLEC16A-004|CLEC16A-005|CLEC16A-202|CLEC16A-201	chr16	rs7200786	NR	CLEC16A	chr13	ARL11-001	chr13	rs9568281	NR	ARL11
chr1	AL136987.1-201	chr1	rs1323292	NR	RGS1	chr13	RCBTB1-201|RCBTB1-202|RCBTB1-001	chr13	rs9568281	NR	ARL11
chr1	snoU109.3-201	chr1	rs1323292	NR	RGS1	chr13	PHF11-201|PHF11-001|PHF11-003|PHF11-005|PHF11-015|PHF11-006|PHF11-010	chr13	rs9568281	NR	ARL11
chr1	RGS13-001|RGS13-201	chr1	rs1323292	NR	RGS1	chr13	EBPL-002|EBPL-007|EBPL-006|EBPL-202|EBPL-201|EBPL-004|EBPL-001	chr13	rs9568281	NR	ARL11
chr3	PLCL2-AS1-001	chr3	rs9821630	NR	PLCL2	chr22	YPEL1-001|YPEL1-003	chr22	rs2283792	NR	MAPK1
chr3	AC090644.1-201	chr3	rs9821630	NR	PLCL2	chr22	LL22NC03-86G7.1-001|LL22NC03-86G7.1-201	chr22	rs2283792	NR	MAPK1
chr3	CMC1-002|CMC1-004|CMC1-009	chr3	rs170934	0.48	EOMES	chr22	PPM1F-001|PPM1F-002|PPM1F-003|PPM1F-004|PPM1F-007|PPM1F-202|PPM1F-201	chr22	rs2283792	NR	MAPK1
chr3	TRIM42-001	chr3	rs908821	0.71	SLC25A36	chr22	YDJC-001|YDJC-201	chr22	rs2283792	NR	MAPK1
chr3	SLC25A36-001|SLC25A36-002|SLC25A36-003|SLC25A36-005|SLC25A36-010	chr3	rs908821	0.71	SLC25A36	chr7	CHST12-002|CHST12-003	chr7	rs6952809	NR	CHST12
chr3	U6.1102-201	chr3	rs908821	0.71	SLC25A36	chr7	snoU13.276-201	chr7	rs6952809	NR	CHST12
chr5	IL12B-001	chr5	rs10866713	0.22	IL12B	chr8	MIR1208-201	chr8	rs2019960	0.23	PVT1
chr5	CTB-11I22.1-001	chr5	rs10866713	0.22	IL12B	chr8	MIR1207-201	chr8	rs2019960	0.23	PVT1
chr5	SNORA68.5-201	chr5	rs10866713	0.22	IL12B	chr8	MYC-002|MYC-003|MYC-001|MYC-004|MYC-005|MYC-201	chr8	rs2019960	0.23	PVT1
chr5	UBLCP1-001	chr5	rs10866713	0.22	IL12B	chr8	U4.57-201	chr8	rs2019960	0.23	PVT1
chr6	ZNRD1-002|ZNRD1-005|ZNRD1-001|ZNRD1-006	chr6	rs2523393	0.59	HLA-B	chr4	TRIM2-006|TRIM2-004|TRIM2-001|TRIM2-010	chr4	rs12644284	0.67	TRIM2
chr6	GABBR1-002|GABBR1-003|GABBR1-007|GABBR1-004|GABBR1-001|GABBR1-015|GABBR1-016|GABBR1-201	chr6	rs2523393	0.59	HLA-B	chr4	U6.1045-201	chr4	rs12644284	0.67	TRIM2
chr6	PPP1R11-004|PPP1R11-002|PPP1R11-001|PPP1R11-006|PPP1R11-005|PPP1R11-003	chr6	rs2523393	0.59	HLA-B	chr5	NDFIP1-001|NDFIP1-201	chr5	rs1062158	NR	NDFIP1
chr6	XXbac-BPG250I8.13-001	chr6	rs2523393	0.59	HLA-B	chr5	GNPDA1-013|GNPDA1-001|GNPDA1-002|GNPDA1-003|GNPDA1-004|GNPDA1-014|GNPDA1-012|GNPDA1-006|GNPDA1-007|GNPDA1-008|GNPDA1-201|GNPDA1-202	chr5	rs1062158	NR	NDFIP1
chr10	HHEX-001|HHEX-002|HHEX-003	chr10	rs7923837	NR	HHEX	chr18	MALT1-001|MALT1-002	chr18	rs7238078	NR	MALT1
chr10	EXOC6-003|EXOC6-001|EXOC6-004|EXOC6-201|EXOC6-202|EXOC6-203	chr10	rs7923837	NR	HHEX	chr18	SNORD28.2-201	chr18	rs7238078	NR	MALT1
chr10	IDE-001|IDE-007|IDE-201	chr10	rs7923837	NR	HHEX	chr6	snoU13.441-201	chr6	rs11755724	0.64	RREB1
chr10	RP11-348J12.2-001	chr10	rs7923837	NR	HHEX	chr6	RP11-69L16.4-001	chr6	rs11755724	0.64	RREB1
chr12	CD69-001|CD69-003	chr12	rs10466829	NR	CLECL1	chr2	SLC16A14-001|SLC16A14-002|SLC16A14-003|SLC16A14-005|SLC16A14-004	chr2	rs10201872	NR	SP140
chr12	CLEC2D-030|CLEC2D-005|CLEC2D-001|CLEC2D-016|CLEC2D-018|CLEC2D-015|CLEC2D-006|CLEC2D-014|CLEC2D-013|CLEC2D-008	chr12	rs10466829	NR	CLECL1	chr1	C1orf106-005|C1orf106-004|C1orf106-001|C1orf106-002	chr1	rs7522462	NR	C1orf106, KIF21B
chr12	KLRF1-003|KLRF1-006|KLRF1-001|KLRF1-004	chr12	rs10466829	NR	CLECL1	chr1	GPR25-201	chr1	rs7522462	NR	C1orf106, KIF21B
chr12	CLEC12A-007|CLEC12A-006|CLEC12A-001|CLEC12A-002|CLEC12A-003|CLEC12A-201	chr12	rs10466829	NR	CLECL1	chr1	RP11-168O16.2-001	chr1	rs7522462	NR	C1orf106, KIF21B
chr12	KLRB1-001	chr12	rs10466829	NR	CLECL1	chr6	MYB-AS1-001	chr6	rs11154801	NR	AHI1
chr12	RP11-656E20.3-001	chr12	rs10466829	NR	CLECL1	chr6	RP1-32B1.4-001	chr6	rs11154801	NR	AHI1
chr13	GPC5-AS1-001|GPC5-AS1-002	chr13	rs9523762	0.35	GPC5	chr11	MMP10-001|MMP10-002	chr11	rs7924357	NR	MMP10
chr16	COG7-001	chr16	rs8049603	0.2	NR	chr11	MMP1-001	chr11	rs7924357	NR	MMP10
chr16	SCNN1B-001|SCNN1B-201	chr16	rs8049603	0.2	NR	chr11	MMP8-001|MMP8-004|MMP8-202|MMP8-201	chr11	rs7924357	NR	MMP10
chr16	METTL9-001|METTL9-201|METTL9-202	chr16	rs8049603	0.2	NR	chr11	MMP3-001|MMP3-002	chr11	rs7924357	NR	MMP10
chr16	NDUFAB1-001	chr16	rs8049603	0.2	NR	chr19	TMEM160-201	chr19	rs307896	NR	SAE1
chr18	DSC2-002|DSC2-001|DSC2-201|DSC2-202	chr18	rs2920001	NR	DSC1	chr19	SAE1-203|SAE1-201|SAE1-202|SAE1-204|SAE1-205	chr19	rs307896	NR	SAE1
chr18	DSG1-001	chr18	rs2920001	NR	DSC1	chr1	RGSL1-006|RGSL1-007|RGSL1-008|RGSL1-009|RGSL1-003|RGSL1-004|RGSL1-010|RGSL1-011|RGSL1-012|RGSL1-013|RGSL1-001|RGSL1-201	chr1	rs533259	NR	RNASEL
chr18	snoU13.46-201	chr18	rs2920001	NR	DSC1	chr1	NPL-004|NPL-001|NPL-204|NPL-201|NPL-202|NPL-206|NPL-205|NPL-203	chr1	rs533259	NR	RNASEL
chr18	DSG4-001|DSG4-201	chr18	rs2920001	NR	DSC1	chr11	U6.599-201	chr11	rs4939490	NR	CD6
chr1	SLC22A15-001|SLC22A15-003	chr1	rs12025416	NR	CD58	chr11	CD6-001|CD6-005|CD6-006|CD6-007|CD6-008|CD6-013|CD6-201|CD6-202	chr11	rs4939490	NR	CD6
chr1	MAB21L3-001	chr1	rs12025416	NR	CD58	chr20	NCOA5-001|NCOA5-002	chr20	rs6074022	0.27	CD40
chr1	ATP1A1-008|ATP1A1-001|ATP1A1-002|ATP1A1-006|ATP1A1-204|ATP1A1-201|ATP1A1-202|ATP1A1-203	chr1	rs12025416	NR	CD58	chr20	SLC12A5-001|SLC12A5-002|SLC12A5-201|SLC12A5-202	chr20	rs6074022	0.27	CD40
chr1	ATP1A1OS-001|ATP1A1OS-002	chr1	rs12025416	NR	CD58	chr1	U6.299-201	chr1	rs10492972	0.27	KIF1B
chr1	RP11-159M11.2-001	chr1	rs12025416	NR	CD58	chr1	ATP1A1-008|ATP1A1-001|ATP1A1-002|ATP1A1-006|ATP1A1-204|ATP1A1-201|ATP1A1-202|ATP1A1-203	chr1	rs1335532	NR	CD58
chr1	CD58-001|CD58-004|CD58-006|CD58-002	chr1	rs12025416	NR	CD58	chr3	ILDR1-001|ILDR1-002|ILDR1-005|ILDR1-006|ILDR1-201	chr3	rs9282641	NR	CD86
chr1	VTCN1-001|VTCN1-002|VTCN1-201|VTCN1-203|VTCN1-202	chr1	rs12025416	NR	CD58	chr10	RP11-414H17.7-001	chr10	rs7090512	NR	IL2RA
chr1	MIR320B1-201	chr1	rs12025416	NR	CD58	chr14	TTLL5-008|TTLL5-002|TTLL5-016|TTLL5-003|TTLL5-001|TTLL5-017|TTLL5-018|TTLL5-203|TTLL5-202|TTLL5-201	chr14	rs2300603	NR	BATF
chr2	U6.575-201	chr2	rs12466022	NR	Intergenic	chr19	EPS15L1-202|EPS15L1-201|EPS15L1-203	chr19	rs10411936	0.3	EPS15L1
chr2	AC010883.5-001	chr2	rs12466022	NR	Intergenic	chr19	CHERP-001|CHERP-003	chr19	rs10411936	0.3	EPS15L1
chr2	U6.1250-201	chr2	rs12466022	NR	Intergenic	chr19	C19orf44-201	chr19	rs10411936	0.3	EPS15L1
chr2	PLEKHH2-001	chr2	rs12466022	NR	Intergenic	chr19	AP1M1-203|AP1M1-201|AP1M1-204|AP1M1-202	chr19	rs10411936	0.3	EPS15L1
chr14	CTD-2325P2.3-001	chr14	rs4902647	NR	ZFP36L1	chr17	AC107993.1-201	chr17	rs744166	0.57	STAT3
chr14	U6.576-201	chr14	rs4902647	NR	ZFP36L1	chr17	PTRF-201|PTRF-202	chr17	rs744166	0.57	STAT3
chr14	ZFYVE26-001|ZFYVE26-008|ZFYVE26-002|ZFYVE26-201	chr14	rs4902647	NR	ZFP36L1	chr17	U7.28-201	chr17	rs744166	0.57	STAT3
chr14	CTD-2566J3.1-001	chr14	rs4902647	NR	ZFP36L1	chr17	ATP6V0A1-202|ATP6V0A1-206|ATP6V0A1-203|ATP6V0A1-204|ATP6V0A1-205|ATP6V0A1-201	chr17	rs744166	0.57	STAT3
chr16	MAF-001|MAF-002	chr16	rs386965	NR	MAF	chr17	AC003104.1-001	chr17	rs744166	0.57	STAT3
chr16	AC009159.1-201	chr16	rs386965	NR	MAF	chr20	SLC12A5-001|SLC12A5-002|SLC12A5-201|SLC12A5-202	chr20	rs2425752	NR	NCOA5, CD40
chr2	MBOAT2-001|MBOAT2-006	chr2	rs1109670	0.26	DDEF2	chr12	LTBR-201|LTBR-010|LTBR-012|LTBR-014|LTBR-001|LTBR-003	chr12	rs1800693	NR	TNFRSF1A
chr2	ITGB1BP1-005|ITGB1BP1-002|ITGB1BP1-001|ITGB1BP1-004|ITGB1BP1-009|ITGB1BP1-011|ITGB1BP1-018|ITGB1BP1-013|ITGB1BP1-014|ITGB1BP1-012|ITGB1BP1-016|ITGB1BP1-015	chr2	rs1109670	0.26	DDEF2	chr12	TAPBPL-005|TAPBPL-001	chr12	rs1800693	NR	TNFRSF1A
chr2	ASAP2-001|ASAP2-201	chr2	rs1109670	0.26	DDEF2	chr12	VAMP1-003|VAMP1-001|VAMP1-011|VAMP1-002|VAMP1-007|VAMP1-201|VAMP1-202	chr12	rs1800693	NR	TNFRSF1A
chr2	snoU13.291-201	chr2	rs1109670	0.26	DDEF2	chr12	PLEKHG6-001|PLEKHG6-002|PLEKHG6-003|PLEKHG6-004|PLEKHG6-005	chr12	rs1800693	NR	TNFRSF1A
chr3	SLC15A2-001|SLC15A2-002|SLC15A2-004|SLC15A2-201	chr3	rs4285028	NR	SLC15A2, CD86	chr12	RP5-940J5.3-001	chr12	rs1800693	NR	TNFRSF1A
chr3	CCDC58-001|CCDC58-002|CCDC58-003|CCDC58-005	chr3	rs4285028	NR	SLC15A2, CD86	chr12	LPAR5-001|LPAR5-202|LPAR5-201	chr12	rs1800693	NR	TNFRSF1A
chr3	CSTA-001|CSTA-002	chr3	rs4285028	NR	SLC15A2, CD86	chr17	AC107993.1-201	chr17	rs2293152	0.62	STAT3
chr3	POLQ-001|POLQ-201|POLQ-202	chr3	rs4285028	NR	SLC15A2, CD86	chr17	PTRF-201|PTRF-202	chr17	rs2293152	0.62	STAT3
chr3	IQCB1-001|IQCB1-003|IQCB1-005|IQCB1-006|IQCB1-004	chr3	rs4285028	NR	SLC15A2, CD86	chr17	STAT5B-001|STAT5B-003	chr17	rs2293152	0.62	STAT3
chr3	HCLS1-001|HCLS1-004	chr3	rs4285028	NR	SLC15A2, CD86	chr17	U7.28-201	chr17	rs2293152	0.62	STAT3
chr3	ILDR1-001|ILDR1-002|ILDR1-005|ILDR1-006|ILDR1-201	chr3	rs4285028	NR	SLC15A2, CD86	chr17	ATP6V0A1-202|ATP6V0A1-206|ATP6V0A1-203|ATP6V0A1-204|ATP6V0A1-205|ATP6V0A1-201	chr17	rs2293152	0.62	STAT3
chr3	SNORD112.16-201	chr3	rs4285028	NR	SLC15A2, CD86	chr17	ZNF385C-004|ZNF385C-001	chr17	rs2293152	0.62	STAT3
chr3	FBXO40-001	chr3	rs4285028	NR	SLC15A2, CD86	chr6	HCG23-001	chr6	rs3129934	0.1	C6orf10
chr5	IL7R-004|IL7R-006|IL7R-001|IL7R-003|IL7R-007|IL7R-010|IL7R-009|IL7R-201	chr5	rs6897932	NR	IL7R	chr6	HLA-DQA2-001	chr6	rs3129934	0.1	C6orf10
chr5	CAPSL-001|CAPSL-002|CAPSL-003|CAPSL-201	chr5	rs6897932	NR	IL7R	chr6	XXbac-BPG154L12.4-001	chr6	rs3129934	0.1	C6orf10
chr5	CTD-2113L7.1-001	chr5	rs6897932	NR	IL7R	chr6	TNXB-001|TNXB-006|TNXB-007|TNXB-003|TNXB-201	chr6	rs3129934	0.1	C6orf10
chr5	PTGER4-001	chr5	rs4613763	0.13	PTGER4	chr20	RP4-583P15.11-001	chr20	rs6062314	NR	ZBTB46
chr5	U1.4-201	chr5	rs4613763	0.13	PTGER4	chr20	RP4-583P15.10-001|RP4-583P15.10-002	chr20	rs6062314	NR	ZBTB46
chr5	SNORD72-201	chr5	rs4613763	0.13	PTGER4	chr20	ZBTB46-001|ZBTB46-201|ZBTB46-202	chr20	rs6062314	NR	ZBTB46
chr6	MYB-AS1-001	chr6	rs9321490	NR	MYB	chr20	C20orf181-001	chr20	rs6062314	NR	ZBTB46
chr6	RP3-388E23.2-001	chr6	rs9321490	NR	MYB	chr20	LIME1-008|LIME1-006	chr20	rs6062314	NR	ZBTB46
chr6	RP11-349J5.2-001	chr6	rs9321490	NR	MYB	chr20	SAMD10-001|SAMD10-004	chr20	rs6062314	NR	ZBTB46
chr6	RP1-32B1.4-001	chr6	rs9321490	NR	MYB	chr20	U1.13-201	chr20	rs6062314	NR	ZBTB46
chr6	BCLAF1-003|BCLAF1-005|BCLAF1-010|BCLAF1-006|BCLAF1-020|BCLAF1-011|BCLAF1-001|BCLAF1-202|BCLAF1-201	chr6	rs9321490	NR	MYB	chr20	SRMS-001	chr20	rs6062314	NR	ZBTB46
chr8	PKIA-001|PKIA-002|PKIA-003	chr8	rs1520333	NR	PKIA, IL7
chr8	U6.1291-201	chr8	rs1520333	NR	PKIA, IL7
chr8	FAM164A-001|FAM164A-004	chr8	rs1520333	NR	PKIA, IL7
chr8	MYC-002|MYC-003|MYC-001|MYC-004|MYC-005|MYC-201	chr8	rs4410871	NR	MYC
chr8	MIR1205-201	chr8	rs4410871	NR	MYC
chr8	MIR1207-201	chr8	rs4410871	NR	MYC
chr8	U4.57-201	chr8	rs4410871	NR	MYC
chr8	TMEM75-201	chr8	rs4410871	NR	MYC
chr10	RP11-25C19.3-001	chr10	rs17267338	NR	VTI1A
chr10	TCF7L2-003|TCF7L2-004|TCF7L2-001|TCF7L2-002|TCF7L2-007|TCF7L2-010|TCF7L2-006|TCF7L2-203|TCF7L2-209|TCF7L2-208|TCF7L2-205|TCF7L2-202|TCF7L2-206|TCF7L2-201|TCF7L2-204|TCF7L2-207	chr10	rs17267338	NR	VTI1A
chr11	ZNF195-027|ZNF195-002|ZNF195-001|ZNF195-003|ZNF195-006|ZNF195-004|ZNF195-017|ZNF195-005|ZNF195-019|ZNF195-013|ZNF195-015|ZNF195-014|ZNF195-007|ZNF195-010|ZNF195-201	chr11	rs11026091	NR	MRGPRE
chr11	PHLDA2-001	chr11	rs11026091	NR	MRGPRE
chr11	U1.41-201	chr11	rs11026091	NR	MRGPRE
chr11	CARS-004|CARS-001|CARS-002|CARS-201|CARS-202	chr11	rs11026091	NR	MRGPRE
chr11	snoU13.194-201	chr11	rs11026091	NR	MRGPRE
chr11	NAP1L4-001|NAP1L4-002|NAP1L4-020|NAP1L4-004|NAP1L4-019|NAP1L4-003|NAP1L4-011|NAP1L4-018|NAP1L4-015|NAP1L4-013|NAP1L4-017|NAP1L4-012|NAP1L4-016|NAP1L4-201	chr11	rs11026091	NR	MRGPRE
chr16	IRF8-001	chr16	rs13333054	NR	IRF8
chr16	COX4NB-001|COX4NB-201	chr16	rs13333054	NR	IRF8
chr16	MTHFSD-204|MTHFSD-203|MTHFSD-202|MTHFSD-201|MTHFSD-205	chr16	rs13333054	NR	IRF8
chr16	U1.108-201	chr16	rs13333054	NR	IRF8
chr16	AC092327.1-201	chr16	rs13333054	NR	IRF8
chr18	SNORD28.2-201	chr18	rs12456021	NR	ALPK2
chr18	MALT1-001|MALT1-002	chr18	rs12456021	NR	ALPK2
chr18	AC090324.1-201	chr18	rs12456021	NR	ALPK2
chr1	RPAP2-001|RPAP2-201	chr1	rs11810217	NR	EVI5
chr1	RPL5-001|RPL5-006|RPL5-201	chr1	rs11810217	NR	EVI5
chr1	EVI5-001|EVI5-202|EVI5-203|EVI5-201	chr1	rs11810217	NR	EVI5
chr1	ATP1A1-008|ATP1A1-001|ATP1A1-002|ATP1A1-006|ATP1A1-204|ATP1A1-201|ATP1A1-202|ATP1A1-203	chr1	rs2300747	0.91	CD58
chr1	IGSF3-001|IGSF3-002|IGSF3-201	chr1	rs2300747	0.91	CD58
chr1	C1orf137-001	chr1	rs2300747	0.91	CD58
chr1	MIR320B1-201	chr1	rs2300747	0.91	CD58
chr1	ATP1A1OS-001|ATP1A1OS-002	chr1	rs2300747	0.91	CD58
chr1	CD2-001|CD2-002	chr1	rs2300747	0.91	CD58
chr1	MAB21L3-001	chr1	rs2300747	0.91	CD58
chr1	PTGFRN-001|PTGFRN-201	chr1	rs2300747	0.91	CD58
chr1	CD101-001|CD101-201	chr1	rs2300747	0.91	CD58
chr3	SCHIP1-004|SCHIP1-005	chr3	rs4680534	0.37	IL12A
chr3	AC112641.1-201	chr3	rs4680534	0.37	IL12A
chr6	OLIG3-201	chr6	rs13192841	NR	OLIG3
chr6	AL357060.1-201	chr6	rs13192841	NR	OLIG3
chr6	IFNGR1-001|IFNGR1-002|IFNGR1-003|IFNGR1-203|IFNGR1-202|IFNGR1-201	chr6	rs13192841	NR	OLIG3
chr6	TNFAIP3-002|TNFAIP3-003|TNFAIP3-001|TNFAIP3-004|TNFAIP3-202|TNFAIP3-205|TNFAIP3-201|TNFAIP3-204|TNFAIP3-203	chr6	rs13192841	NR	OLIG3
chr6	PERP-001|PERP-201	chr6	rs13192841	NR	OLIG3
chr7	HSPB1-001|HSPB1-003|HSPB1-201	chr7	rs7789940	0.19	LOC100289506
chr7	SRRM3-001|SRRM3-003|SRRM3-201	chr7	rs7789940	0.19	LOC100289506
chr7	CCL24-001|CCL24-002	chr7	rs7789940	0.19	LOC100289506
chr7	HSPB1-001|HSPB1-003|HSPB1-201	chr7	rs7779014	0.2	YWHAG
chr7	SRRM3-001|SRRM3-003|SRRM3-201	chr7	rs7779014	0.2	YWHAG
chr7	CCL26-001|CCL26-002	chr7	rs7779014	0.2	YWHAG
chr7	STYXL1-001|STYXL1-002|STYXL1-005|STYXL1-009|STYXL1-003|STYXL1-203|STYXL1-201|STYXL1-202	chr7	rs7779014	0.2	YWHAG
chr12	MPHOSPH9-008|MPHOSPH9-001|MPHOSPH9-011|MPHOSPH9-201	chr12	rs1790100	0.24	MPHOSPH9
chr12	RP11-546D6.2-011|RP11-546D6.2-003|RP11-546D6.2-004|RP11-546D6.2-012|RP11-546D6.2-002|RP11-546D6.2-005|RP11-546D6.2-007	chr12	rs1790100	0.24	MPHOSPH9
chr12	C12orf65-001|C12orf65-005|C12orf65-006|C12orf65-003|C12orf65-007|C12orf65-201	chr12	rs1790100	0.24	MPHOSPH9
chr12	OGFOD2-001|OGFOD2-007|OGFOD2-009|OGFOD2-004|OGFOD2-010|OGFOD2-011|OGFOD2-003|OGFOD2-008|OGFOD2-006|OGFOD2-017|OGFOD2-020	chr12	rs1790100	0.24	MPHOSPH9
chr12	DDX55-001|DDX55-004|DDX55-014|DDX55-201	chr12	rs1790100	0.24	MPHOSPH9
chr12	ARL6IP4-020|ARL6IP4-002|ARL6IP4-001|ARL6IP4-017|ARL6IP4-018|ARL6IP4-013|ARL6IP4-014|ARL6IP4-003|ARL6IP4-004|ARL6IP4-021|ARL6IP4-019|ARL6IP4-015|ARL6IP4-011	chr12	rs1790100	0.24	MPHOSPH9
chr12	RSRC2-001|RSRC2-013|RSRC2-011|RSRC2-006|RSRC2-201|RSRC2-202	chr12	rs1790100	0.24	MPHOSPH9
chr12	VPS37B-001|VPS37B-003|VPS37B-004	chr12	rs1790100	0.24	MPHOSPH9
chr12	CCDC62-001|CCDC62-005|CCDC62-004|CCDC62-003|CCDC62-201	chr12	rs1790100	0.24	MPHOSPH9
chr12	HCAR1-001|HCAR1-201|HCAR1-202	chr12	rs1790100	0.24	MPHOSPH9
chr12	ZNF664-001|ZNF664-003|ZNF664-002|ZNF664-009|ZNF664-201	chr12	rs1790100	0.24	MPHOSPH9
chr13	U6.929-201	chr13	rs17594362	NR	KIAA0564
chr13	KIAA0564-001|KIAA0564-005|KIAA0564-006|KIAA0564-002|KIAA0564-201	chr13	rs17594362	NR	KIAA0564
chr13	WBP4-001|WBP4-201	chr13	rs17594362	NR	KIAA0564
chr13	AKAP11-001	chr13	rs17594362	NR	KIAA0564
chr16	SSTR5-001|SSTR5-202|SSTR5-201	chr16	rs2744148	NR	SOX8
chr16	LMF1-001|LMF1-201|LMF1-204|LMF1-205|LMF1-206|LMF1-202|LMF1-203	chr16	rs2744148	NR	SOX8
chr16	CHTF18-006|CHTF18-001|CHTF18-008|CHTF18-201	chr16	rs2744148	NR	SOX8
chr16	IFT140-203|IFT140-201|IFT140-202|IFT140-001	chr16	rs2744148	NR	SOX8
chr16	METRN-001	chr16	rs2744148	NR	SOX8
chr16	AC009041.2-201	chr16	rs2744148	NR	SOX8
chr10	U6atac.16-201	chr10	rs2503875	NR	Intergenic
chr10	RASGEF1A-002|RASGEF1A-001|RASGEF1A-003|RASGEF1A-005	chr10	rs2503875	NR	Intergenic
chr10	FXYD4-004|FXYD4-201	chr10	rs2503875	NR	Intergenic
chr10	U7.94-201	chr10	rs2503875	NR	Intergenic
chr10	CSGALNACT2-001|CSGALNACT2-201	chr10	rs2503875	NR	Intergenic
chr10	snoU13.217-201	chr10	rs2503875	NR	Intergenic
chr10	CXCL12-002|CXCL12-005|CXCL12-003|CXCL12-001|CXCL12-004|CXCL12-201	chr10	rs2503875	NR	Intergenic
chr1	DPH5-001|DPH5-003|DPH5-002|DPH5-203|DPH5-201|DPH5-202	chr1	rs11581062	NR	SLC30A7, VCAM1
chr1	SCARNA16.4-201	chr1	rs11581062	NR	SLC30A7, VCAM1
chr1	RP11-421L21.2-001	chr1	rs11581062	NR	SLC30A7, VCAM1
chr1	EXTL2-001|EXTL2-002|EXTL2-004|EXTL2-003|EXTL2-201	chr1	rs11581062	NR	SLC30A7, VCAM1
chr1	GPR88-001	chr1	rs11581062	NR	SLC30A7, VCAM1
chr5	CTD-2113L7.1-001	chr5	rs931555	NR	IL7R
chr5	CAPSL-001|CAPSL-002|CAPSL-003|CAPSL-201	chr5	rs931555	NR	IL7R
chr5	SPEF2-005|SPEF2-001|SPEF2-002|SPEF2-011|SPEF2-006|SPEF2-004|SPEF2-201	chr5	rs931555	NR	IL7R
chr5	U7.13-201	chr5	rs931555	NR	IL7R
chr5	UGT3A2-001|UGT3A2-002|UGT3A2-005|UGT3A2-201	chr5	rs931555	NR	IL7R
chr5	U6.243-201	chr5	rs931555	NR	IL7R
chr8	FAM49B-002|FAM49B-006|FAM49B-005|FAM49B-008|FAM49B-010|FAM49B-001|FAM49B-009|FAM49B-004|FAM49B-003|FAM49B-018|FAM49B-025|FAM49B-016|FAM49B-011|FAM49B-023|FAM49B-024|FAM49B-015|FAM49B-026|FAM49B-022|FAM49B-017|FAM49B-201	chr8	rs6984045	0.02	ASAP1, DDEF1
chr8	U7.126-201	chr8	rs6984045	0.02	ASAP1, DDEF1
chr8	ASAP1-001|ASAP1-015|ASAP1-009|ASAP1-010|ASAP1-007|ASAP1-201|ASAP1-202|ASAP1-004	chr8	rs6984045	0.02	ASAP1, DDEF1
chr11	CD6-001|CD6-005|CD6-006|CD6-007|CD6-008|CD6-013|CD6-201|CD6-202	chr11	rs650258	NR	CD5, CD6
chr11	U6.599-201	chr11	rs650258	NR	CD5, CD6
chr11	VPS37C-001|VPS37C-003|VPS37C-201	chr11	rs650258	NR	CD5, CD6
chr11	CD5-001|CD5-002	chr11	rs650258	NR	CD5, CD6
chr11	SLC15A3-007|SLC15A3-001|SLC15A3-003|SLC15A3-009|SLC15A3-005|SLC15A3-201	chr11	rs650258	NR	CD5, CD6
chr11	CCDC86-001|CCDC86-005|CCDC86-201	chr11	rs650258	NR	CD5, CD6
chr11	MS4A10-001	chr11	rs650258	NR	CD5, CD6
chr11	VWCE-001|VWCE-004	chr11	rs650258	NR	CD5, CD6
chr11	PRPF19-001|PRPF19-006|PRPF19-007|PRPF19-003|PRPF19-002	chr11	rs650258	NR	CD5, CD6
chr11	DDB1-001|DDB1-026|DDB1-025|DDB1-024|DDB1-012|DDB1-021|DDB1-019|DDB1-018|DDB1-017|DDB1-013|DDB1-015|DDB1-009|DDB1-007|DDB1-008|DDB1-006|DDB1-201	chr11	rs650258	NR	CD5, CD6
chr2	PLEK-001	chr2	rs7592330	0.56	PLEK, FBXO48, C2orf13
chr2	FBXO48-001	chr2	rs7592330	0.56	PLEK, FBXO48, C2orf13
chr2	CNRIP1-002|CNRIP1-001|CNRIP1-004	chr2	rs7592330	0.56	PLEK, FBXO48, C2orf13
chr2	AC017083.2-201	chr2	rs7592330	0.56	PLEK, FBXO48, C2orf13
chr2	WDR92-001|WDR92-003|WDR92-004|WDR92-005	chr2	rs7592330	0.56	PLEK, FBXO48, C2orf13
chr2	AC017083.1-201	chr2	rs7592330	0.56	PLEK, FBXO48, C2orf13
chr4	SLC9B1-002|SLC9B1-001|SLC9B1-007|SLC9B1-008|SLC9B1-006|SLC9B1-201	chr4	rs228614	NR	MANBA, NFKB1
chr4	snoU13.322-201	chr4	rs228614	NR	MANBA, NFKB1
chr4	MANBA-001|MANBA-002	chr4	rs228614	NR	MANBA, NFKB1
chr4	NFKB1-001|NFKB1-002|NFKB1-005|NFKB1-004|NFKB1-003|NFKB1-007|NFKB1-011	chr4	rs228614	NR	MANBA, NFKB1
chr4	AF213884.1-201	chr4	rs228614	NR	MANBA, NFKB1
chr6	IL22RA2-001|IL22RA2-002|IL22RA2-003	chr6	rs17066096	NR	IL22RA2
chr6	IFNGR1-001|IFNGR1-002|IFNGR1-003|IFNGR1-203|IFNGR1-202|IFNGR1-201	chr6	rs17066096	NR	IL22RA2
chr6	OLIG3-201	chr6	rs17066096	NR	IL22RA2
chr6	TNFAIP3-002|TNFAIP3-003|TNFAIP3-001|TNFAIP3-004|TNFAIP3-202|TNFAIP3-205|TNFAIP3-201|TNFAIP3-204|TNFAIP3-203	chr6	rs17066096	NR	IL22RA2
chr16	TNP2-201	chr16	rs6498169	0.37	KIAA0350
chr16	RMI2-001|RMI2-201	chr16	rs6498169	0.37	KIAA0350
chr16	CLEC16A-001|CLEC16A-002|CLEC16A-003|CLEC16A-004|CLEC16A-005|CLEC16A-202|CLEC16A-201	chr16	rs6498169	0.37	KIAA0350
chr17	C17orf46-201|C17orf46-202	chr17	rs4792814	NR	MAP3K14
chr17	FMNL1-201|FMNL1-202|FMNL1-203	chr17	rs4792814	NR	MAP3K14
chr17	AC138150.4-001	chr17	rs4792814	NR	MAP3K14
chr17	AC002117.1-001	chr17	rs4792814	NR	MAP3K14
chr17	KIF18B-201|KIF18B-202|KIF18B-203	chr17	rs4792814	NR	MAP3K14
chr17	DCAKD-202|DCAKD-203|DCAKD-201	chr17	rs4792814	NR	MAP3K14
chr17	AC015936.3-001	chr17	rs4792814	NR	MAP3K14
chr17	C1QL1-001	chr17	rs4792814	NR	MAP3K14
chr6	RP3-355L5.4-001	chr6	rs11962089	0.16	POPDC3
chr6	PREP-001|PREP-002|PREP-201	chr6	rs11962089	0.16	POPDC3
chr1	EXTL2-001|EXTL2-002|EXTL2-004|EXTL2-003|EXTL2-201	chr1	rs12048904	NR	EXTL2, VCAM1
chr1	GPR88-001	chr1	rs12048904	NR	EXTL2, VCAM1
chr1	VCAM1-004|VCAM1-002|VCAM1-001|VCAM1-003	chr1	rs12048904	NR	EXTL2, VCAM1
chr1	CCDC76-003|CCDC76-001|CCDC76-005	chr1	rs12048904	NR	EXTL2, VCAM1
chr1	AL451051.1-201	chr1	rs12048904	NR	EXTL2, VCAM1
chr13	ARL11-001	chr13	rs9568281	NR	ARL11
chr13	PHF11-201|PHF11-001|PHF11-003|PHF11-005|PHF11-015|PHF11-006|PHF11-010	chr13	rs9568281	NR	ARL11
chr13	RCBTB1-201|RCBTB1-202|RCBTB1-001	chr13	rs9568281	NR	ARL11
chr13	CDADC1-001|CDADC1-005|CDADC1-202|CDADC1-201	chr13	rs9568281	NR	ARL11
chr13	EBPL-002|EBPL-007|EBPL-006|EBPL-202|EBPL-201|EBPL-004|EBPL-001	chr13	rs9568281	NR	ARL11
chr13	KPNA3-001|KPNA3-002	chr13	rs9568281	NR	ARL11
chr22	YPEL1-001|YPEL1-003	chr22	rs2283792	NR	MAPK1
chr22	LL22NC03-86G7.1-001|LL22NC03-86G7.1-201	chr22	rs2283792	NR	MAPK1
chr22	PPM1F-001|PPM1F-002|PPM1F-003|PPM1F-004|PPM1F-007|PPM1F-202|PPM1F-201	chr22	rs2283792	NR	MAPK1
chr22	TOP3B-001|TOP3B-006|TOP3B-003|TOP3B-012|TOP3B-013|TOP3B-007|TOP3B-009|TOP3B-011|TOP3B-014|TOP3B-010|TOP3B-008|TOP3B-202|TOP3B-201	chr22	rs2283792	NR	MAPK1
chr22	YDJC-001|YDJC-201	chr22	rs2283792	NR	MAPK1
chr22	CCDC116-002|CCDC116-001	chr22	rs2283792	NR	MAPK1
chr7	CHST12-002|CHST12-003	chr7	rs6952809	NR	CHST12
chr7	EIF3B-008|EIF3B-002|EIF3B-003|EIF3B-001|EIF3B-201|EIF3B-202	chr7	rs6952809	NR	CHST12
chr7	LFNG-003|LFNG-004|LFNG-001|LFNG-002|LFNG-201	chr7	rs6952809	NR	CHST12
chr7	MAD1L1-002|MAD1L1-001|MAD1L1-003|MAD1L1-017|MAD1L1-018|MAD1L1-016|MAD1L1-013|MAD1L1-014|MAD1L1-007|MAD1L1-006|MAD1L1-005|MAD1L1-004|MAD1L1-201|MAD1L1-202	chr7	rs6952809	NR	CHST12
chr7	PSMG3-001|PSMG3-002|PSMG3-003	chr7	rs6952809	NR	CHST12
chr7	snoU13.276-201	chr7	rs6952809	NR	CHST12
chr7	MAFK-001|MAFK-002|MAFK-003	chr7	rs6952809	NR	CHST12
chr8	MIR1208-201	chr8	rs2019960	0.23	PVT1
chr8	U1.72-201	chr8	rs2019960	0.23	PVT1
chr8	MIR1204-201	chr8	rs2019960	0.23	PVT1
chr8	TMEM75-201	chr8	rs2019960	0.23	PVT1
chr8	MIR1207-201	chr8	rs2019960	0.23	PVT1
chr4	U6.1045-201	chr4	rs12644284	0.67	TRIM2
chr4	MND1-001|MND1-004|MND1-002	chr4	rs12644284	0.67	TRIM2
chr4	TRIM2-006|TRIM2-004|TRIM2-001|TRIM2-010	chr4	rs12644284	0.67	TRIM2
chr4	RNF175-001|RNF175-006|RNF175-201	chr4	rs12644284	0.67	TRIM2
chr4	KIAA0922-002|KIAA0922-001|KIAA0922-008|KIAA0922-201	chr4	rs12644284	0.67	TRIM2
chr5	GNPDA1-013|GNPDA1-001|GNPDA1-002|GNPDA1-003|GNPDA1-004|GNPDA1-014|GNPDA1-012|GNPDA1-006|GNPDA1-007|GNPDA1-008|GNPDA1-201|GNPDA1-202	chr5	rs1062158	NR	NDFIP1
chr5	NDFIP1-001|NDFIP1-201	chr5	rs1062158	NR	NDFIP1
chr5	PCDH12-001|PCDH12-003	chr5	rs1062158	NR	NDFIP1
chr5	HDAC3-001|HDAC3-017|HDAC3-016	chr5	rs1062158	NR	NDFIP1
chr5	SPRY4-001|SPRY4-002|SPRY4-006|SPRY4-201	chr5	rs1062158	NR	NDFIP1
chr5	AC008781.7-001	chr5	rs1062158	NR	NDFIP1
chr5	PCDH1-003|PCDH1-002|PCDH1-001|PCDH1-005|PCDH1-007|PCDH1-201|PCDH1-202	chr5	rs1062158	NR	NDFIP1
chr5	AC005370.1-201	chr5	rs1062158	NR	NDFIP1
chr18	MALT1-001|MALT1-002	chr18	rs7238078	NR	MALT1
chr18	MIR122-201	chr18	rs7238078	NR	MALT1
chr18	AC105105.1-201	chr18	rs7238078	NR	MALT1
chr18	U2.50-201	chr18	rs7238078	NR	MALT1
chr18	SEC11C-001|SEC11C-201	chr18	rs7238078	NR	MALT1
chr18	SNORD28.2-201	chr18	rs7238078	NR	MALT1
chr18	U8.1-201	chr18	rs7238078	NR	MALT1
chr18	AC090324.1-201	chr18	rs7238078	NR	MALT1
chr18	ATP8B1-001|ATP8B1-201	chr18	rs7238078	NR	MALT1
chr6	RP11-69L16.4-001	chr6	rs11755724	0.64	RREB1
chr6	snoU13.441-201	chr6	rs11755724	0.64	RREB1
chr6	LY86-001|LY86-201	chr6	rs11755724	0.64	RREB1
chr6	SSR1-003|SSR1-001|SSR1-002|SSR1-006|SSR1-007|SSR1-010|SSR1-011|SSR1-201	chr6	rs11755724	0.64	RREB1
chr2	AC009950.2-001	chr2	rs10201872	NR	SP140
chr2	U6.65-201	chr2	rs10201872	NR	SP140
chr2	AC093171.1-001	chr2	rs10201872	NR	SP140
chr2	SLC16A14-001|SLC16A14-002|SLC16A14-003|SLC16A14-005|SLC16A14-004	chr2	rs10201872	NR	SP140
chr2	PSMD1-001|PSMD1-005|PSMD1-003|PSMD1-006|PSMD1-009|PSMD1-201	chr2	rs10201872	NR	SP140
chr1	C1orf106-005|C1orf106-004|C1orf106-001|C1orf106-002	chr1	rs7522462	NR	C1orf106, KIF21B
chr1	GPR25-201	chr1	rs7522462	NR	C1orf106, KIF21B
chr1	RP11-168O16.2-001	chr1	rs7522462	NR	C1orf106, KIF21B
chr1	KIF14-001	chr1	rs7522462	NR	C1orf106, KIF21B
chr1	CACNA1S-001|CACNA1S-002	chr1	rs7522462	NR	C1orf106, KIF21B
chr1	CAMSAP1L1-002|CAMSAP1L1-004|CAMSAP1L1-001|CAMSAP1L1-003	chr1	rs7522462	NR	C1orf106, KIF21B
chr1	KIF21B-002|KIF21B-005|KIF21B-003|KIF21B-006|KIF21B-201	chr1	rs7522462	NR	C1orf106, KIF21B
chr1	RP11-567E21.3-001	chr1	rs7522462	NR	C1orf106, KIF21B
chr1	CSRP1-001|CSRP1-018|CSRP1-004|CSRP1-006|CSRP1-013|CSRP1-012|CSRP1-202|CSRP1-201	chr1	rs7522462	NR	C1orf106, KIF21B
chr6	MYB-AS1-001	chr6	rs11154801	NR	AHI1
chr6	MYB-002|MYB-009|MYB-001|MYB-041|MYB-005|MYB-014|MYB-038|MYB-039|MYB-017|MYB-021|MYB-004|MYB-202|MYB-201	chr6	rs11154801	NR	AHI1
chr6	RP1-32B1.4-001	chr6	rs11154801	NR	AHI1
chr6	MIR548A2-201	chr6	rs11154801	NR	AHI1
chr6	CTA-212D2.2-001	chr6	rs11154801	NR	AHI1
chr6	RP11-349J5.2-001	chr6	rs11154801	NR	AHI1
chr11	MMP10-001|MMP10-002	chr11	rs7924357	NR	MMP10
chr11	MMP1-001	chr11	rs7924357	NR	MMP10
chr11	RP11-817J15.3-001	chr11	rs7924357	NR	MMP10
chr11	MMP3-001|MMP3-002	chr11	rs7924357	NR	MMP10
chr11	MMP8-001|MMP8-004|MMP8-202|MMP8-201	chr11	rs7924357	NR	MMP10
chr11	U7.22-201	chr11	rs7924357	NR	MMP10
chr11	MMP27-001	chr11	rs7924357	NR	MMP10
chr11	MMP13-001|MMP13-002|MMP13-201	chr11	rs7924357	NR	MMP10
chr19	SAE1-203|SAE1-201|SAE1-202|SAE1-204|SAE1-205	chr19	rs307896	NR	SAE1
chr19	BBC3-204|BBC3-201|BBC3-202|BBC3-203	chr19	rs307896	NR	SAE1
chr19	ZC3H4-201	chr19	rs307896	NR	SAE1
chr19	TMEM160-201	chr19	rs307896	NR	SAE1
chr19	AP2S1-201|AP2S1-202	chr19	rs307896	NR	SAE1
chr19	ARHGAP35-201|ARHGAP35-203|ARHGAP35-202	chr19	rs307896	NR	SAE1
chr19	NAPA-201	chr19	rs307896	NR	SAE1
chr19	FKRP-202|FKRP-201	chr19	rs307896	NR	SAE1
chr19	PRKD2-201|PRKD2-202	chr19	rs307896	NR	SAE1
chr1	RGS16-001	chr1	rs533259	NR	RNASEL
chr1	NPL-004|NPL-001|NPL-204|NPL-201|NPL-202|NPL-206|NPL-205|NPL-203	chr1	rs533259	NR	RNASEL
chr1	RGSL1-006|RGSL1-007|RGSL1-008|RGSL1-009|RGSL1-003|RGSL1-004|RGSL1-010|RGSL1-011|RGSL1-012|RGSL1-013|RGSL1-001|RGSL1-201	chr1	rs533259	NR	RNASEL
chr1	DHX9-001|DHX9-201	chr1	rs533259	NR	RNASEL
chr1	GLUL-001|GLUL-002|GLUL-201|GLUL-202|GLUL-203	chr1	rs533259	NR	RNASEL
chr1	TEDDM1-001	chr1	rs533259	NR	RNASEL
chr1	U6.454-201	chr1	rs533259	NR	RNASEL
chr11	U6.599-201	chr11	rs4939490	NR	CD6
chr11	SLC15A3-007|SLC15A3-001|SLC15A3-003|SLC15A3-009|SLC15A3-005|SLC15A3-201	chr11	rs4939490	NR	CD6
chr11	CD6-001|CD6-005|CD6-006|CD6-007|CD6-008|CD6-013|CD6-201|CD6-202	chr11	rs4939490	NR	CD6
chr11	VPS37C-001|VPS37C-003|VPS37C-201	chr11	rs4939490	NR	CD6
chr11	PRPF19-001|PRPF19-006|PRPF19-007|PRPF19-003|PRPF19-002	chr11	rs4939490	NR	CD6
chr11	CD5-001|CD5-002	chr11	rs4939490	NR	CD6
chr11	CCDC86-001|CCDC86-005|CCDC86-201	chr11	rs4939490	NR	CD6
chr11	RP11-804A23.1-001	chr11	rs4939490	NR	CD6
chr11	TMEM109-001|TMEM109-004|TMEM109-003|TMEM109-201	chr11	rs4939490	NR	CD6
chr11	DDB1-001|DDB1-026|DDB1-025|DDB1-024|DDB1-012|DDB1-021|DDB1-019|DDB1-018|DDB1-017|DDB1-013|DDB1-015|DDB1-009|DDB1-007|DDB1-008|DDB1-006|DDB1-201	chr11	rs4939490	NR	CD6
chr11	MS4A18-001|MS4A18-201	chr11	rs4939490	NR	CD6
chr20	NCOA5-001|NCOA5-002	chr20	rs6074022	0.27	CD40
chr20	SLC12A5-001|SLC12A5-002|SLC12A5-201|SLC12A5-202	chr20	rs6074022	0.27	CD40
chr20	SLC35C2-001|SLC35C2-002|SLC35C2-003|SLC35C2-005|SLC35C2-013|SLC35C2-006|SLC35C2-007|SLC35C2-203|SLC35C2-202|SLC35C2-201	chr20	rs6074022	0.27	CD40
chr20	PLTP-002|PLTP-001|PLTP-003|PLTP-005|PLTP-004|PLTP-201	chr20	rs6074022	0.27	CD40
chr20	CTSA-001|CTSA-004|CTSA-005|CTSA-006|CTSA-201	chr20	rs6074022	0.27	CD40
chr20	UBE2C-001|UBE2C-003|UBE2C-005|UBE2C-006|UBE2C-004|UBE2C-201	chr20	rs6074022	0.27	CD40
chr20	TNNC2-001|TNNC2-003	chr20	rs6074022	0.27	CD40
chr20	C20orf123-001	chr20	rs6074022	0.27	CD40
chr1	PGD-001|PGD-202|PGD-201|PGD-203	chr1	rs10492972	0.27	KIF1B
chr1	U6.299-201	chr1	rs10492972	0.27	KIF1B
chr1	APITD1-001|APITD1-201|APITD1-202|APITD1-CORT-001|APITD1-CORT-002	chr1	rs10492972	0.27	KIF1B
chr1	PEX14-001|PEX14-201	chr1	rs10492972	0.27	KIF1B
chr1	RP11-84A14.5-001	chr1	rs10492972	0.27	KIF1B
chr1	LZIC-001|LZIC-005|LZIC-202|LZIC-201	chr1	rs10492972	0.27	KIF1B
chr1	CTNNBIP1-001|CTNNBIP1-002|CTNNBIP1-003|CTNNBIP1-004|CTNNBIP1-201	chr1	rs10492972	0.27	KIF1B
chr1	RP11-84A14.2-001	chr1	rs10492972	0.27	KIF1B
chr1	ATP1A1-008|ATP1A1-001|ATP1A1-002|ATP1A1-006|ATP1A1-204|ATP1A1-201|ATP1A1-202|ATP1A1-203	chr1	rs1335532	NR	CD58
chr1	RP11-27K13.3-001|RP11-27K13.3-002	chr1	rs1335532	NR	CD58
chr1	ATP1A1OS-001|ATP1A1OS-002	chr1	rs1335532	NR	CD58
chr1	IGSF3-001|IGSF3-002|IGSF3-201	chr1	rs1335532	NR	CD58
chr1	MIR320B1-201	chr1	rs1335532	NR	CD58
chr1	C1orf137-001	chr1	rs1335532	NR	CD58
chr1	CD2-001|CD2-002	chr1	rs1335532	NR	CD58
chr1	TRIM45-001|TRIM45-002|TRIM45-003	chr1	rs1335532	NR	CD58
chr1	CD101-001|CD101-201	chr1	rs1335532	NR	CD58
chr3	ILDR1-001|ILDR1-002|ILDR1-005|ILDR1-006|ILDR1-201	chr3	rs4308217	NR	CD86
chr3	IQCB1-001|IQCB1-003|IQCB1-005|IQCB1-006|IQCB1-004	chr3	rs4308217	NR	CD86
chr3	SNORD112.16-201	chr3	rs4308217	NR	CD86
chr3	SLC15A2-001|SLC15A2-002|SLC15A2-004|SLC15A2-201	chr3	rs4308217	NR	CD86
chr3	POLQ-001|POLQ-201|POLQ-202	chr3	rs4308217	NR	CD86
chr3	WDR5B-201	chr3	rs4308217	NR	CD86
chr3	CSTA-001|CSTA-002	chr3	rs4308217	NR	CD86
chr3	CASR-001|CASR-002|CASR-201	chr3	rs4308217	NR	CD86
chr3	CCDC58-001|CCDC58-002|CCDC58-003|CCDC58-005	chr3	rs4308217	NR	CD86
chr3	HSPBAP1-001|HSPBAP1-201	chr3	rs4308217	NR	CD86
chr3	ILDR1-001|ILDR1-002|ILDR1-005|ILDR1-006|ILDR1-201	chr3	rs9282641	NR	CD86
chr3	IQCB1-001|IQCB1-003|IQCB1-005|IQCB1-006|IQCB1-004	chr3	rs9282641	NR	CD86
chr3	SNORD112.16-201	chr3	rs9282641	NR	CD86
chr3	SLC15A2-001|SLC15A2-002|SLC15A2-004|SLC15A2-201	chr3	rs9282641	NR	CD86
chr3	CSTA-001|CSTA-002	chr3	rs9282641	NR	CD86
chr3	POLQ-001|POLQ-201|POLQ-202	chr3	rs9282641	NR	CD86
chr3	CCDC58-001|CCDC58-002|CCDC58-003|CCDC58-005	chr3	rs9282641	NR	CD86
chr3	FBXO40-001	chr3	rs9282641	NR	CD86
chr3	CASR-001|CASR-002|CASR-201	chr3	rs9282641	NR	CD86
chr3	HSPBAP1-001|HSPBAP1-201	chr3	rs9282641	NR	CD86
chr10	IL15RA-009|IL15RA-015|IL15RA-001|IL15RA-006|IL15RA-008|IL15RA-011|IL15RA-012|IL15RA-005|IL15RA-014|IL15RA-016|IL15RA-017|IL15RA-013|IL15RA-007|IL15RA-202|IL15RA-203|IL15RA-201	chr10	rs7090512	NR	IL2RA
chr10	RP11-414H17.7-001	chr10	rs7090512	NR	IL2RA
chr10	RP11-536K7.3-002|RP11-536K7.3-001|RP11-536K7.3-003	chr10	rs7090512	NR	IL2RA
chr10	RP11-414H17.6-001	chr10	rs7090512	NR	IL2RA
chr10	RP11-414H17.5-001	chr10	rs7090512	NR	IL2RA
chr10	AL137145.2-201	chr10	rs7090512	NR	IL2RA
chr10	PFKFB3-015|PFKFB3-006|PFKFB3-002|PFKFB3-003|PFKFB3-013|PFKFB3-005|PFKFB3-011|PFKFB3-205|PFKFB3-206|PFKFB3-202|PFKFB3-203|PFKFB3-201|PFKFB3-204|PFKFB3-001|PFKFB3-010	chr10	rs7090512	NR	IL2RA
chr10	C10orf18-003|C10orf18-010|C10orf18-016|C10orf18-201	chr10	rs7090512	NR	IL2RA
chr10	GDI2-001|GDI2-003|GDI2-002|GDI2-005|GDI2-004|GDI2-007|GDI2-201|GDI2-202	chr10	rs7090512	NR	IL2RA
chr14	AC007182.1-001|AC007182.1-002|AC007182.1-006|AC007182.1-012|AC007182.1-010|AC007182.1-011|AC007182.1-004|AC007182.1-013	chr14	rs2300603	NR	BATF
chr14	JDP2-201|JDP2-202|JDP2-204|JDP2-203	chr14	rs2300603	NR	BATF
chr14	TTLL5-008|TTLL5-002|TTLL5-016|TTLL5-003|TTLL5-001|TTLL5-017|TTLL5-018|TTLL5-203|TTLL5-202|TTLL5-201	chr14	rs2300603	NR	BATF
chr14	RP11-950C14.7-001	chr14	rs2300603	NR	BATF
chr14	C14orf1-001	chr14	rs2300603	NR	BATF
chr14	MLH3-001|MLH3-004|MLH3-002|MLH3-003|MLH3-006|MLH3-007|MLH3-201|MLH3-202|MLH3-203	chr14	rs2300603	NR	BATF
chr14	TMED10-001	chr14	rs2300603	NR	BATF
chr14	ACYP1-001|ACYP1-002|ACYP1-005|ACYP1-003|ACYP1-006|ACYP1-004	chr14	rs2300603	NR	BATF
chr14	FAM164C-006|FAM164C-001|FAM164C-008|FAM164C-009|FAM164C-002|FAM164C-003|FAM164C-005|FAM164C-007	chr14	rs2300603	NR	BATF
chr14	RP11-293M10.1-001	chr14	rs2300603	NR	BATF
chr19	EPS15L1-202|EPS15L1-201|EPS15L1-203	chr19	rs10411936	0.3	EPS15L1
chr19	C19orf44-201	chr19	rs10411936	0.3	EPS15L1
chr19	SLC35E1-001|SLC35E1-005|SLC35E1-004|SLC35E1-201	chr19	rs10411936	0.3	EPS15L1
chr19	CHERP-001|CHERP-003	chr19	rs10411936	0.3	EPS15L1
chr19	C19orf42-001|C19orf42-009	chr19	rs10411936	0.3	EPS15L1
chr19	AP1M1-203|AP1M1-201|AP1M1-204|AP1M1-202	chr19	rs10411936	0.3	EPS15L1
chr19	CIB3-201|CIB3-202|CIB3-203	chr19	rs10411936	0.3	EPS15L1
chr19	KLF2-201	chr19	rs10411936	0.3	EPS15L1
chr19	SIN3B-202|SIN3B-201	chr19	rs10411936	0.3	EPS15L1
chr19	CPAMD8-001|CPAMD8-201|CPAMD8-202	chr19	rs10411936	0.3	EPS15L1
chr19	OR10H5-201	chr19	rs10411936	0.3	EPS15L1
chr19	BST2-001|BST2-201	chr19	rs10411936	0.3	EPS15L1
chr17	AC107993.1-201	chr17	rs744166	0.57	STAT3
chr17	PTRF-201|PTRF-202	chr17	rs744166	0.57	STAT3
chr17	ATP6V0A1-202|ATP6V0A1-206|ATP6V0A1-203|ATP6V0A1-204|ATP6V0A1-205|ATP6V0A1-201	chr17	rs744166	0.57	STAT3
chr17	U7.28-201	chr17	rs744166	0.57	STAT3
chr17	STAT5B-001|STAT5B-003	chr17	rs744166	0.57	STAT3
chr17	PSMC3IP-202|PSMC3IP-201	chr17	rs744166	0.57	STAT3
chr17	KCNH4-201	chr17	rs744166	0.57	STAT3
chr17	RAB5C-001|RAB5C-002|RAB5C-005|RAB5C-004|RAB5C-008|RAB5C-201	chr17	rs744166	0.57	STAT3
chr17	CNP-001|CNP-002|CNP-004|CNP-201	chr17	rs744166	0.57	STAT3
chr17	TUBG1-201	chr17	rs744166	0.57	STAT3
chr17	ZNF385C-004|ZNF385C-001	chr17	rs744166	0.57	STAT3
chr20	CD40-001|CD40-002|CD40-201	chr20	rs2425752	NR	NCOA5, CD40
chr20	SLC12A5-001|SLC12A5-002|SLC12A5-201|SLC12A5-202	chr20	rs2425752	NR	NCOA5, CD40
chr20	MMP9-001|MMP9-201	chr20	rs2425752	NR	NCOA5, CD40
chr20	SLC35C2-001|SLC35C2-002|SLC35C2-003|SLC35C2-005|SLC35C2-013|SLC35C2-006|SLC35C2-007|SLC35C2-203|SLC35C2-202|SLC35C2-201	chr20	rs2425752	NR	NCOA5, CD40
chr20	WFDC3-001|WFDC3-007|WFDC3-013|WFDC3-014	chr20	rs2425752	NR	NCOA5, CD40
chr20	PLTP-002|PLTP-001|PLTP-003|PLTP-005|PLTP-004|PLTP-201	chr20	rs2425752	NR	NCOA5, CD40
chr20	TNNC2-001|TNNC2-003	chr20	rs2425752	NR	NCOA5, CD40
chr20	U6atac.5-201	chr20	rs2425752	NR	NCOA5, CD40
chr20	UBE2C-001|UBE2C-003|UBE2C-005|UBE2C-006|UBE2C-004|UBE2C-201	chr20	rs2425752	NR	NCOA5, CD40
chr20	CTSA-001|CTSA-004|CTSA-005|CTSA-006|CTSA-201	chr20	rs2425752	NR	NCOA5, CD40
chr20	ELMO2-001|ELMO2-003|ELMO2-007|ELMO2-004|ELMO2-005|ELMO2-002|ELMO2-201|ELMO2-202|ELMO2-203|ELMO2-204	chr20	rs2425752	NR	NCOA5, CD40
chr20	WFDC13-001	chr20	rs2425752	NR	NCOA5, CD40
chr12	VAMP1-003|VAMP1-001|VAMP1-011|VAMP1-002|VAMP1-007|VAMP1-201|VAMP1-202	chr12	rs1800693	NR	TNFRSF1A
chr12	PLEKHG6-001|PLEKHG6-002|PLEKHG6-003|PLEKHG6-004|PLEKHG6-005	chr12	rs1800693	NR	TNFRSF1A
chr12	LTBR-201|LTBR-010|LTBR-012|LTBR-014|LTBR-001|LTBR-003	chr12	rs1800693	NR	TNFRSF1A
chr12	IFFO1-003|IFFO1-009|IFFO1-001|IFFO1-008|IFFO1-011|IFFO1-202|IFFO1-201	chr12	rs1800693	NR	TNFRSF1A
chr12	RP5-940J5.3-001	chr12	rs1800693	NR	TNFRSF1A
chr12	CD27-001	chr12	rs1800693	NR	TNFRSF1A
chr12	TAPBPL-005|TAPBPL-001	chr12	rs1800693	NR	TNFRSF1A
chr12	NOP2-003|NOP2-001|NOP2-004|NOP2-002|NOP2-007|NOP2-005|NOP2-021|NOP2-019|NOP2-018|NOP2-022|NOP2-015|NOP2-016	chr12	rs1800693	NR	TNFRSF1A
chr12	NCAPD2-001|NCAPD2-005|NCAPD2-002|NCAPD2-201|NCAPD2-202	chr12	rs1800693	NR	TNFRSF1A
chr12	SCARNA11-201	chr12	rs1800693	NR	TNFRSF1A
chr12	SCARNA10-201	chr12	rs1800693	NR	TNFRSF1A
chr12	C12orf53-002|C12orf53-001|C12orf53-003|C12orf53-005|C12orf53-006|C12orf53-007|C12orf53-008|C12orf53-201	chr12	rs1800693	NR	TNFRSF1A
chr12	CD4-001|CD4-005|CD4-007	chr12	rs1800693	NR	TNFRSF1A
chr12	LPAR5-001|LPAR5-202|LPAR5-201	chr12	rs1800693	NR	TNFRSF1A
chr12	GPR162-003|GPR162-001|GPR162-004	chr12	rs1800693	NR	TNFRSF1A
chr12	COPS7A-001|COPS7A-017|COPS7A-006|COPS7A-004|COPS7A-015|COPS7A-024|COPS7A-002|COPS7A-027|COPS7A-003|COPS7A-022	chr12	rs1800693	NR	TNFRSF1A
chr12	ACRBP-001|ACRBP-002|ACRBP-009|ACRBP-008	chr12	rs1800693	NR	TNFRSF1A
chr12	ZNF384-001|ZNF384-004|ZNF384-003|ZNF384-002|ZNF384-018|ZNF384-011|ZNF384-015|ZNF384-016|ZNF384-017|ZNF384-007|ZNF384-013|ZNF384-014|ZNF384-012|ZNF384-201|ZNF384-202	chr12	rs1800693	NR	TNFRSF1A
chr12	CD9-004|CD9-011|CD9-010|CD9-001|CD9-003|CD9-201|CD9-202	chr12	rs1800693	NR	TNFRSF1A
chr12	CHD4-013|CHD4-002|CHD4-003|CHD4-004|CHD4-201|CHD4-202|CHD4-203	chr12	rs1800693	NR	TNFRSF1A
chr12	C12orf57-003|C12orf57-006|C12orf57-001	chr12	rs1800693	NR	TNFRSF1A
chr17	AC107993.1-201	chr17	rs2293152	0.62	STAT3
chr17	PTRF-201|PTRF-202	chr17	rs2293152	0.62	STAT3
chr17	STAT5A-001|STAT5A-004|STAT5A-202|STAT5A-203|STAT5A-201	chr17	rs2293152	0.62	STAT3
chr17	ATP6V0A1-202|ATP6V0A1-206|ATP6V0A1-203|ATP6V0A1-204|ATP6V0A1-205|ATP6V0A1-201	chr17	rs2293152	0.62	STAT3
chr17	RAB5C-001|RAB5C-002|RAB5C-005|RAB5C-004|RAB5C-008|RAB5C-201	chr17	rs2293152	0.62	STAT3
chr17	U7.28-201	chr17	rs2293152	0.62	STAT3
chr17	NKIRAS2-010|NKIRAS2-002|NKIRAS2-003|NKIRAS2-001|NKIRAS2-006|NKIRAS2-008|NKIRAS2-201|NKIRAS2-202	chr17	rs2293152	0.62	STAT3
chr17	STAT5B-001|STAT5B-003	chr17	rs2293152	0.62	STAT3
chr17	AC003104.1-001	chr17	rs2293152	0.62	STAT3
chr17	PSMC3IP-202|PSMC3IP-201	chr17	rs2293152	0.62	STAT3
chr17	CNP-001|CNP-002|CNP-004|CNP-201	chr17	rs2293152	0.62	STAT3
chr17	ZNF385C-004|ZNF385C-001	chr17	rs2293152	0.62	STAT3
chr17	KCNH4-201	chr17	rs2293152	0.62	STAT3
chr17	CCDC56-201	chr17	rs2293152	0.62	STAT3
chr6	HCG23-001	chr6	rs3129934	0.1	C6orf10
chr6	XXbac-BPG154L12.4-001	chr6	rs3129934	0.1	C6orf10
chr6	AGPAT1-008|AGPAT1-004|AGPAT1-006|AGPAT1-003|AGPAT1-005|AGPAT1-001|AGPAT1-201|AGPAT1-202	chr6	rs3129934	0.1	C6orf10
chr6	AGER-004|AGER-002|AGER-001|AGER-008|AGER-007|AGER-204|AGER-207|AGER-203|AGER-201|AGER-205|AGER-202|AGER-206	chr6	rs3129934	0.1	C6orf10
chr6	FKBPL-001	chr6	rs3129934	0.1	C6orf10
chr6	TNXB-001|TNXB-006|TNXB-007|TNXB-003|TNXB-201	chr6	rs3129934	0.1	C6orf10
chr6	TAP2-002|TAP2-001|TAP2-201|XXbac-BPG246D15.9-001	chr6	rs3129934	0.1	C6orf10
chr6	HLA-DQA2-001	chr6	rs3129934	0.1	C6orf10
chr6	HLA-DRA-001|HLA-DRA-002	chr6	rs3129934	0.1	C6orf10
chr6	BRD2-001|BRD2-009|BRD2-002|BRD2-005|BRD2-006|BRD2-201|BRD2-203|BRD2-202	chr6	rs3129934	0.1	C6orf10
chr6	HLA-DQB1-AS1-001	chr6	rs3129934	0.1	C6orf10
chr6	HLA-DOB-001|HLA-DOB-004	chr6	rs3129934	0.1	C6orf10
chr6	LY6G5C-001|LY6G5C-003|LY6G5C-203|LY6G5C-202	chr6	rs3129934	0.1	C6orf10
chr6	TAP1-001|TAP1-201	chr6	rs3129934	0.1	C6orf10
chr6	CFB-002|CFB-001|CFB-013|CFB-012|CFB-206|XXbac-BPG116M5.17-001|XXbac-BPG116M5.17-002	chr6	rs3129934	0.1	C6orf10
chr6	SLC39A7-003|SLC39A7-002|SLC39A7-001|SLC39A7-202|SLC39A7-201	chr6	rs3129934	0.1	C6orf10
chr6	SNORD117-201	chr6	rs3129934	0.1	C6orf10
chr20	RP4-583P15.10-001|RP4-583P15.10-002	chr20	rs6062314	NR	ZBTB46
chr20	RP4-583P15.11-001	chr20	rs6062314	NR	ZBTB46
chr20	ZBTB46-001|ZBTB46-201|ZBTB46-202	chr20	rs6062314	NR	ZBTB46
chr20	LIME1-008|LIME1-006	chr20	rs6062314	NR	ZBTB46
chr20	C20orf181-001	chr20	rs6062314	NR	ZBTB46
chr20	RGS19-001|RGS19-201	chr20	rs6062314	NR	ZBTB46
chr20	DNAJC5-001|DNAJC5-201	chr20	rs6062314	NR	ZBTB46
chr20	SAMD10-001|SAMD10-004	chr20	rs6062314	NR	ZBTB46
chr20	PTK6-001|PTK6-201	chr20	rs6062314	NR	ZBTB46
chr20	UCKL1-001|UCKL1-005|UCKL1-002|UCKL1-202|UCKL1-203|UCKL1-201	chr20	rs6062314	NR	ZBTB46
chr20	SRMS-001	chr20	rs6062314	NR	ZBTB46
chr20	MIR1914-201	chr20	rs6062314	NR	ZBTB46
chr20	ZNF512B-001|ZNF512B-202|ZNF512B-201	chr20	rs6062314	NR	ZBTB46
chr20	EEF1A2-001|EEF1A2-201	chr20	rs6062314	NR	ZBTB46
chr20	U1.13-201	chr20	rs6062314	NR	ZBTB46
chr20	RP11-358D14.2-001	chr20	rs6062314	NR	ZBTB46
chr20	C20orf201-001|C20orf201-002	chr20	rs6062314	NR	ZBTB46
chr20	PCMTD2-001|PCMTD2-202|PCMTD2-203|PCMTD2-201	chr20	rs6062314	NR	ZBTB46
chr20	BIRC7-001|BIRC7-002|BIRC7-003	chr20	rs6062314	NR	ZBTB46
chr20	MIR124-3-201	chr20	rs6062314	NR	ZBTB46

## Sheet: Inflammatory bowel disease
GM12878 cells						CD34+ cells
Bait		Other End				Bait		Other End
chr	bait_interaction genes	chr	SNP	risk allele frequency	reported gene	chr	bait_interaction genes	chr	SNP	risk allele frequency	reported gene
chr3	TBC1D5-001|TBC1D5-002|TBC1D5-004|TBC1D5-005|TBC1D5-020|TBC1D5-019|TBC1D5-016|TBC1D5-011|TBC1D5-029|TBC1D5-030|TBC1D5-018|TBC1D5-022|TBC1D5-023|TBC1D5-024	chr3	rs4256159	0.14	Intergenic	chr3	TBC1D5-001|TBC1D5-002|TBC1D5-004|TBC1D5-005|TBC1D5-020|TBC1D5-019|TBC1D5-016|TBC1D5-011|TBC1D5-029|TBC1D5-030|TBC1D5-018|TBC1D5-022|TBC1D5-023|TBC1D5-024	chr3	rs4256159	0.14	Intergenic
chr4	ADAD1-007|ADAD1-001|ADAD1-004|ADAD1-002|ADAD1-003	chr4	rs7657746	0.753	IL2,IL21	chr13	FOXO1-001	chr13	rs941823	0.758	Intergenic
chr13	FOXO1-001	chr13	rs941823	0.758	Intergenic	chr6	REV3L-009|REV3L-010|REV3L-201|REV3L-202|REV3L-203	chr6	rs3851228	0.073	TRAF3IP2,FYN,REV3L
chr6	SOX4-201|SOX4-202	chr6	rs9358372	0.379	Intergenic	chr6	TRAF3IP2-AS2-001	chr6	rs3851228	0.073	TRAF3IP2,FYN,REV3L
chr6	RP11-63K6.7-001	chr6	rs1847472	0.658	BACH2	chr20	EDN3-001|EDN3-002|EDN3-004|EDN3-003|EDN3-201	chr20	rs259964	0.464	ZNF831,CTSZ
chr8	U6.128-201	chr8	rs1991866	0.422	Intergenic	chr20	GNAS-AS1-001|GNAS-AS1-002	chr20	rs259964	0.464	ZNF831,CTSZ
chr8	U1.72-201	chr8	rs1991866	0.422	Intergenic	chr5	PTGER4-001	chr5	rs11742570	NR	PTGER4
chr9	snoU13.117-201	chr9	rs6478109	0.69	TNFSF15	chr6	PRDM1-004|PRDM1-001|PRDM1-006|PRDM1-007|PRDM1-002|PRDM1-201	chr6	rs6568421	0.301	PRDM1
chr9	TNFSF8-001	chr9	rs6478109	0.69	TNFSF15	chr10	ADO-201	chr10	rs10761659	NR	ZNF365
chr9	TNC-001|TNC-011|TNC-009|TNC-012|TNC-007|TNC-013|TNC-010|TNC-204|TNC-201|TNC-205|TNC-203|TNC-202	chr9	rs6478109	0.69	TNFSF15	chr10	IDE-001|IDE-007|IDE-201	chr10	rs7911264	0.519	Intergenic
chr9	C9orf91-001|C9orf91-002	chr9	rs6478109	0.69	TNFSF15	chr15	IQCH-003|IQCH-002|IQCH-203|IQCH-201|IQCH-202|IQCH-204	chr15	rs17293632	0.233	SMAD3
chr9	DEC1-001	chr9	rs6478109	0.69	TNFSF15	chr16	SNX20-001|SNX20-002|SNX20-202|SNX20-201	chr16	rs5743289	NR	NOD2
chr14	CTD-2325P2.3-001	chr14	rs194749	0.226	ZFP36L1	chr18	CTIF-001|CTIF-201|CTIF-202	chr18	rs7240004	0.616	SMAD7
chr14	CTD-2566J3.1-001	chr14	rs194749	0.226	ZFP36L1	chr1	FCRLA-001|FCRLA-004|FCRLA-007|FCRLA-002|FCRLA-005|FCRLA-003|FCRLA-006|FCRLA-203|FCRLA-206|FCRLA-204|FCRLA-202|FCRLA-201|FCRLA-205	chr1	rs1801274	0.509	FCGR2A,FCGR2B,FCGR3A,HSPA6,FCGR3B,FCRLA
chr16	ERN2-201|ERN2-202	chr16	rs7404095	0.572	PRKCB	chr2	IL18RAP-001|IL18RAP-003|IL18RAP-002	chr2	rs917997	0.24	IL18RAP, IL18R1, IL1RL1, IL1RL2
chr16	AC130454.2-001	chr16	rs7404095	0.572	PRKCB	chr2	AC007271.3-001	chr2	rs917997	0.24	IL18RAP, IL18R1, IL1RL1, IL1RL2
chr16	NDUFAB1-001	chr16	rs7404095	0.572	PRKCB	chr2	STAT4-001|STAT4-002|STAT4-006|STAT4-007|STAT4-004|STAT4-005	chr2	rs1517352	0.6	STAT1,STAT4
chr6	snoU13.350-201	chr6	rs3851228	0.073	TRAF3IP2,FYN,REV3L	chr2	U6.688-201	chr2	rs1517352	0.6	STAT1,STAT4
chr6	REV3L-009|REV3L-010|REV3L-201|REV3L-202|REV3L-203	chr6	rs3851228	0.073	TRAF3IP2,FYN,REV3L	chr2	MYO1B-011|MYO1B-003|MYO1B-010|MYO1B-001|MYO1B-012|MYO1B-005|MYO1B-008|MYO1B-002|MYO1B-009|MYO1B-202|MYO1B-201	chr2	rs1517352	0.6	STAT1,STAT4
chr6	TRAF3IP2-AS2-001	chr6	rs3851228	0.073	TRAF3IP2,FYN,REV3L	chr6	U6.526-201	chr6	rs17119	0.786	Intergenic
chr20	EDN3-001|EDN3-002|EDN3-004|EDN3-003|EDN3-201	chr20	rs259964	0.464	ZNF831,CTSZ	chr6	U7.48-201	chr6	rs17119	0.786	Intergenic
chr20	ZNF831-001	chr20	rs259964	0.464	ZNF831,CTSZ	chr10	TSPAN14-002|TSPAN14-008|TSPAN14-004|TSPAN14-010|TSPAN14-003|TSPAN14-007|TSPAN14-001|TSPAN14-006	chr10	rs6586030	0.847	TSPAN14,C10orf58
chr20	MIR296-201	chr20	rs259964	0.464	ZNF831,CTSZ	chr10	C10orf58-003|C10orf58-001|C10orf58-002|C10orf58-004	chr10	rs6586030	0.847	TSPAN14,C10orf58
chr20	GNAS-AS1-001|GNAS-AS1-002	chr20	rs259964	0.464	ZNF831,CTSZ	chr10	RP11-137H2.4-001	chr10	rs6586030	0.847	TSPAN14,C10orf58
chr20	ATP5E-001|ATP5E-003|ATP5E-002	chr20	rs259964	0.464	ZNF831,CTSZ	chr10	DYDC1-001|DYDC1-002|DYDC1-003|DYDC1-004|DYDC1-201	chr10	rs6586030	0.847	TSPAN14,C10orf58
chr20	PHACTR3-003|PHACTR3-008|PHACTR3-001|PHACTR3-007|PHACTR3-002|PHACTR3-006|PHACTR3-201|PHACTR3-202	chr20	rs259964	0.464	ZNF831,CTSZ	chr2	ADCY3-001|ADCY3-006|ADCY3-013|ADCY3-012|ADCY3-007|ADCY3-010|ADCY3-002|ADCY3-003|ADCY3-004|ADCY3-201	chr2	rs6545800	0.445	ADCY3
chr20	ANKRD60-001|ANKRD60-201	chr20	rs259964	0.464	ZNF831,CTSZ	chr2	SNORD14.1-201	chr2	rs6545800	0.445	ADCY3
chr2	ZFP36L2-001	chr2	rs10495903	0.129	THADA	chr7	AC002465.2-001	chr7	rs38904	0.532	Intergenic
chr2	PLEKHH2-001	chr2	rs10495903	0.129	THADA	chr7	WNT2-002|WNT2-004	chr7	rs38904	0.532	Intergenic
chr2	AC010883.5-001	chr2	rs10495903	0.129	THADA	chr1	LHX9-003|LHX9-001|LHX9-005|LHX9-002|LHX9-004	chr1	rs2488389	0.22	C1orf53
chr2	U6.1250-201	chr2	rs10495903	0.129	THADA	chr11	CNTF-001	chr11	rs10896794	0.762	CNTF,LPXN
chr2	DYNC2LI1-201|DYNC2LI1-001|DYNC2LI1-002|DYNC2LI1-003|DYNC2LI1-004	chr2	rs10495903	0.129	THADA	chr13	MIR623-201	chr13	rs9557195	0.772	GPR183,GPR18
chr5	PTGER4-001	chr5	rs11742570	NR	PTGER4	chr18	PTPN2-003|PTPN2-001|PTPN2-002|PTPN2-201	chr18	rs1893217	0.17	PTPN2
chr6	PRDM1-004|PRDM1-001|PRDM1-006|PRDM1-007|PRDM1-002|PRDM1-201	chr6	rs6568421	0.301	PRDM1	chr1	LY9-001|LY9-005|LY9-002|LY9-003|LY9-007|LY9-004|LY9-203|LY9-201|LY9-204|LY9-202	chr1	rs4656958	0.686	CD48,SLAMF1,ITLN1,CD244,F11R,USF1,SLAMF7,ARHGAP30
chr6	U6.1150-201	chr6	rs6568421	0.301	PRDM1	chr1	SLAMF1-001|SLAMF1-203|SLAMF1-201|SLAMF1-204|SLAMF1-202	chr1	rs4656958	0.686	CD48,SLAMF1,ITLN1,CD244,F11R,USF1,SLAMF7,ARHGAP30
chr6	ATG5-001|ATG5-002|ATG5-003|ATG5-201	chr6	rs6568421	0.301	PRDM1	chr1	RP11-404F10.2-001	chr1	rs4656958	0.686	CD48,SLAMF1,ITLN1,CD244,F11R,USF1,SLAMF7,ARHGAP30
chr10	ADO-201	chr10	rs10761659	NR	ZNF365	chr5	AC116366.6-001	chr5	rs2188962	NR	IBD5
chr10	EGR2-001|EGR2-203|EGR2-201|EGR2-202	chr10	rs10761659	NR	ZNF365	chr5	IRF1-001|IRF1-008|IRF1-002|IRF1-010	chr5	rs2188962	NR	IBD5
chr10	REEP3-201|REEP3-202|REEP3-001	chr10	rs10761659	NR	ZNF365	chr5	C5orf56-002|C5orf56-001|C5orf56-003|C5orf56-005	chr5	rs2188962	NR	IBD5
chr10	U6.26-201	chr10	rs10761659	NR	ZNF365	chr2	PEX13-002|PEX13-005|PEX13-001|PEX13-003	chr2	rs7608910	0.394	REL,C2orf74,KIAA1841,AHSA2
chr10	IDE-001|IDE-007|IDE-201	chr10	rs7911264	0.519	Intergenic	chr2	REL-001|REL-002	chr2	rs7608910	0.394	REL,C2orf74,KIAA1841,AHSA2
chr10	RP11-348J12.2-001	chr10	rs7911264	0.519	Intergenic	chr4	CXCL3-001	chr4	rs2472649	0.824	CXCL5,CXCL1,CXCL3,IL8,CXCL6,PF4,CXCL2,PF4V1
chr10	SNORA25.19-201	chr10	rs7911264	0.519	Intergenic	chr4	MTHFD2L-011|MTHFD2L-001|MTHFD2L-202|MTHFD2L-201|MTHFD2L-203	chr4	rs2472649	0.824	CXCL5,CXCL1,CXCL3,IL8,CXCL6,PF4,CXCL2,PF4V1
chr15	IQCH-003|IQCH-002|IQCH-203|IQCH-201|IQCH-202|IQCH-204	chr15	rs17293632	0.233	SMAD3	chr4	PF4V1-001	chr4	rs2472649	0.824	CXCL5,CXCL1,CXCL3,IL8,CXCL6,PF4,CXCL2,PF4V1
chr15	SKOR1-001|SKOR1-002|SKOR1-004|SKOR1-003|SKOR1-201	chr15	rs17293632	0.233	SMAD3	chr5	GNPDA1-013|GNPDA1-001|GNPDA1-002|GNPDA1-003|GNPDA1-004|GNPDA1-014|GNPDA1-012|GNPDA1-006|GNPDA1-007|GNPDA1-008|GNPDA1-201|GNPDA1-202	chr5	rs6863411	0.63	SPRY4,NDFIP1
chr16	NOD2-003|NOD2-004|NOD2-001|NOD2-010|NOD2-201	chr16	rs5743289	NR	NOD2	chr6	TNFAIP3-002|TNFAIP3-003|TNFAIP3-001|TNFAIP3-004|TNFAIP3-202|TNFAIP3-205|TNFAIP3-201|TNFAIP3-204|TNFAIP3-203	chr6	rs6920220	0.206	TNFAIP3
chr16	SNX20-001|SNX20-002|SNX20-202|SNX20-201	chr16	rs5743289	NR	NOD2	chr6	PERP-001|PERP-201	chr6	rs6920220	0.206	TNFAIP3
chr16	AC007608.1-201	chr16	rs5743289	NR	NOD2	chr7	IKZF1-202|IKZF1-201|IKZF1-003|IKZF1-002|IKZF1-007|IKZF1-205|IKZF1-203|IKZF1-204|IKZF1-006|IKZF1-004|IKZF1-001	chr7	rs1456896	0.69	IKZF1,ZPBP,FIGNL1
chr16	BRD7-001|BRD7-002|BRD7-003	chr16	rs5743289	NR	NOD2	chr10	VCL-001|VCL-002|VCL-201|VCL-203|VCL-204|VCL-202	chr10	rs2227564	0.77	Intergenic
chr16	NKD1-001	chr16	rs5743289	NR	NOD2	chr10	RP11-574K11.8-001	chr10	rs2227564	0.77	Intergenic
chr18	SMAD7-201|SMAD7-001	chr18	rs7240004	0.616	SMAD7	chr10	CAMK2G-002|CAMK2G-001|CAMK2G-003|CAMK2G-005|CAMK2G-004|CAMK2G-010|CAMK2G-204|CAMK2G-203|CAMK2G-201|CAMK2G-202|CAMK2G-205	chr10	rs2227564	0.77	Intergenic
chr18	CTIF-001|CTIF-201|CTIF-202	chr18	rs7240004	0.616	SMAD7	chr16	AC009121.1-201	chr16	rs529866	0.803	SOCS1,LITAF,RMI2
chr1	FCRLA-001|FCRLA-004|FCRLA-007|FCRLA-002|FCRLA-005|FCRLA-003|FCRLA-006|FCRLA-203|FCRLA-206|FCRLA-204|FCRLA-202|FCRLA-201|FCRLA-205	chr1	rs1801274	0.509	FCGR2A,FCGR2B,FCGR3A,HSPA6,FCGR3B,FCRLA	chr16	RMI2-001|RMI2-201	chr16	rs529866	0.803	SOCS1,LITAF,RMI2
chr1	DEDD-001|DEDD-002|DEDD-201|DEDD-205|DEDD-202|DEDD-204|DEDD-203	chr1	rs1801274	0.509	FCGR2A,FCGR2B,FCGR3A,HSPA6,FCGR3B,FCRLA	chr16	CLEC16A-001|CLEC16A-002|CLEC16A-003|CLEC16A-004|CLEC16A-005|CLEC16A-202|CLEC16A-201	chr16	rs529866	0.803	SOCS1,LITAF,RMI2
chr9	AUH-001|AUH-002|AUH-201	chr9	rs4743820	0.702	NFIL3	chr19	CEBPG-201	chr19	rs17694108	0.282	CEBPG
chr10	RP11-342M3.5-001	chr10	rs1250546	0.604	Intergenic	chr6	PHACTR2-004|PHACTR2-001|PHACTR2-005|PHACTR2-003|PHACTR2-006|PHACTR2-002|PHACTR2-008|PHACTR2-011|PHACTR2-201	chr6	rs12199775	0.929	PHACTR2
chr10	AC074323.1-201	chr10	rs1250546	0.604	Intergenic	chr6	LTV1-001	chr6	rs12199775	0.929	PHACTR2
chr11	AP001189.4-001	chr11	rs2155219	0.47	C11orf30, LRRC32	chr6	C6orf94-001|C6orf94-002|C6orf94-201|C6orf94-202	chr6	rs12199775	0.929	PHACTR2
chr12	U6.719-201	chr12	rs11564258	0.025	MUC19,LRRK2	chr5	ANKRD33B-AS1-001	chr5	rs2930047	0.382	DAP
chr13	U6.1103-201	chr13	rs17085007	0.183	Intergenic	chr9	TNFSF15-001|TNFSF15-002	chr9	rs2006996	0.47	TNFSF15
chr2	SLC9A2-001	chr2	rs917997	0.24	IL18RAP, IL18R1, IL1RL1, IL1RL2	chr9	AL390240.1-201	chr9	rs2006996	0.47	TNFSF15
chr2	IL1R2-001|IL1R2-002|IL1R2-005|IL1R2-003	chr2	rs917997	0.24	IL18RAP, IL18R1, IL1RL1, IL1RL2	chr10	CUL2-001|CUL2-002|CUL2-005|CUL2-006|CUL2-007|CUL2-004|CUL2-202|CUL2-201	chr10	rs11010067	0.346	CREM
chr2	AC007271.3-001	chr2	rs917997	0.24	IL18RAP, IL18R1, IL1RL1, IL1RL2	chr11	CD6-001|CD6-005|CD6-006|CD6-007|CD6-008|CD6-013|CD6-201|CD6-202	chr11	rs11230563	0.654	CD6,CD5,PTGDR2
chr2	IL18RAP-001|IL18RAP-003|IL18RAP-002	chr2	rs917997	0.24	IL18RAP, IL18R1, IL1RL1, IL1RL2	chr11	SLC15A3-007|SLC15A3-001|SLC15A3-003|SLC15A3-009|SLC15A3-005|SLC15A3-201	chr11	rs11230563	0.654	CD6,CD5,PTGDR2
chr2	AC005035.1-201	chr2	rs917997	0.24	IL18RAP, IL18R1, IL1RL1, IL1RL2	chr5	SLC34A1-005|SLC34A1-002|SLC34A1-001	chr5	rs12654812	0.335	DOK3
chr2	STAT4-001|STAT4-002|STAT4-006|STAT4-007|STAT4-004|STAT4-005	chr2	rs1517352	0.6	STAT1,STAT4	chr5	MXD3-003|MXD3-002|MXD3-001|MXD3-009|MXD3-008|MXD3-006|MXD3-201	chr5	rs12654812	0.335	DOK3
chr2	U6.688-201	chr2	rs1517352	0.6	STAT1,STAT4	chr5	PFN3-001	chr5	rs12654812	0.335	DOK3
chr2	OBFC2A-004|OBFC2A-010|OBFC2A-001|OBFC2A-007	chr2	rs1517352	0.6	STAT1,STAT4	chr5	RAB24-006|RAB24-001|RAB24-003|RAB24-007	chr5	rs12654812	0.335	DOK3
chr2	MYO1B-011|MYO1B-003|MYO1B-010|MYO1B-001|MYO1B-012|MYO1B-005|MYO1B-008|MYO1B-002|MYO1B-009|MYO1B-202|MYO1B-201	chr2	rs1517352	0.6	STAT1,STAT4	chr20	RP4-583P15.11-001	chr20	rs2315008	0.69	TNFRSF6B
chr2	AC098617.2-001	chr2	rs1517352	0.6	STAT1,STAT4	chr20	U1.13-201	chr20	rs2315008	0.69	TNFRSF6B
chr2	MFSD6-002|MFSD6-003|MFSD6-001|MFSD6-004|MFSD6-006|MFSD6-008|MFSD6-201|MFSD6-203|MFSD6-202	chr2	rs1517352	0.6	STAT1,STAT4	chr20	C20orf181-001	chr20	rs2315008	0.69	TNFRSF6B
chr6	U6.526-201	chr6	rs17119	0.786	Intergenic	chr20	TM9SF4-002|TM9SF4-001|TM9SF4-201	chr20	rs6142618	0.564	HCK
chr6	U6.275-201	chr6	rs17119	0.786	Intergenic	chr20	PLAGL2-001	chr20	rs6142618	0.564	HCK
chr6	U6.258-201	chr6	rs17119	0.786	Intergenic	chr20	MYLK2-002|MYLK2-001	chr20	rs6142618	0.564	HCK
chr6	JARID2-001|JARID2-203|JARID2-202|JARID2-201	chr6	rs17119	0.786	Intergenic	chr20	CEBPB-201	chr20	rs913678	0.662	CEBPB
chr10	TSPAN14-002|TSPAN14-008|TSPAN14-004|TSPAN14-010|TSPAN14-003|TSPAN14-007|TSPAN14-001|TSPAN14-006	chr10	rs6586030	0.847	TSPAN14,C10orf58	chr10	IL2RA-001|IL2RA-002|IL2RA-004|IL2RA-005|IL2RA-201	chr10	rs12722515	0.849	IL2RA,IL15RA
chr10	C10orf58-003|C10orf58-001|C10orf58-002|C10orf58-004	chr10	rs6586030	0.847	TSPAN14,C10orf58	chr10	IL15RA-009|IL15RA-015|IL15RA-001|IL15RA-006|IL15RA-008|IL15RA-011|IL15RA-012|IL15RA-005|IL15RA-014|IL15RA-016|IL15RA-017|IL15RA-013|IL15RA-007|IL15RA-202|IL15RA-203|IL15RA-201	chr10	rs12722515	0.849	IL2RA,IL15RA
chr10	DYDC1-001|DYDC1-002|DYDC1-003|DYDC1-004|DYDC1-201	chr10	rs6586030	0.847	TSPAN14,C10orf58	chr10	RP11-536K7.3-002|RP11-536K7.3-001|RP11-536K7.3-003	chr10	rs12722515	0.849	IL2RA,IL15RA
chr10	ANXA11-001|ANXA11-002|ANXA11-003|ANXA11-004|ANXA11-010|ANXA11-005|ANXA11-006|ANXA11-202|ANXA11-201|ANXA11-205|ANXA11-206|ANXA11-204|ANXA11-203	chr10	rs6586030	0.847	TSPAN14,C10orf58	chr10	PFKFB3-015|PFKFB3-006|PFKFB3-002|PFKFB3-003|PFKFB3-013|PFKFB3-005|PFKFB3-011|PFKFB3-205|PFKFB3-206|PFKFB3-202|PFKFB3-203|PFKFB3-201|PFKFB3-204|PFKFB3-001|PFKFB3-010	chr10	rs12722515	0.849	IL2RA,IL15RA
chr10	DYDC2-001|DYDC2-005|DYDC2-002|DYDC2-004|DYDC2-003|DYDC2-201	chr10	rs6586030	0.847	TSPAN14,C10orf58	chr14	FOS-001|FOS-005|FOS-007|FOS-002|FOS-008|FOS-004|FOS-009|FOS-010|FOS-011	chr14	rs4899554	0.819	FOS,MLH3
chr2	ADCY3-001|ADCY3-006|ADCY3-013|ADCY3-012|ADCY3-007|ADCY3-010|ADCY3-002|ADCY3-003|ADCY3-004|ADCY3-201	chr2	rs6545800	0.445	ADCY3	chr14	RP11-293M10.2-001|RP11-293M10.2-002	chr14	rs4899554	0.819	FOS,MLH3
chr2	SNORD14.1-201	chr2	rs6545800	0.445	ADCY3	chr14	RP11-293M10.1-001	chr14	rs4899554	0.819	FOS,MLH3
chr2	CENPO-001|CENPO-002|CENPO-201	chr2	rs6545800	0.445	ADCY3	chr12	DUSP16-001|DUSP16-003|DUSP16-002|DUSP16-201	chr12	rs11612508	0.267	LOH12CR1
chr2	POMC-001|POMC-002|POMC-004|POMC-003|POMC-201	chr2	rs6545800	0.445	ADCY3	chr12	CREBL2-001	chr12	rs11612508	0.267	LOH12CR1
chr2	U6.440-201	chr2	rs6545800	0.445	ADCY3	chr12	MANSC1-001|MANSC1-002|MANSC1-003|MANSC1-004|MANSC1-005	chr12	rs11612508	0.267	LOH12CR1
chr2	AC009228.1-201	chr2	rs6545800	0.445	ADCY3	chr17	GSDMA-201	chr17	rs12946510	0.465	IKZF3,ZPBP2,GSDMB,ORMDL3,GSDMA
chr2	AC012457.2-001	chr2	rs6545800	0.445	ADCY3	chr20	MAPRE1-001	chr20	rs4911259	0.383	DNMT3B
chr2	EFR3B-002|EFR3B-003|EFR3B-001|EFR3B-004|EFR3B-005|EFR3B-201	chr2	rs6545800	0.445	ADCY3	chr20	EFCAB8-001|EFCAB8-004|EFCAB8-002	chr20	rs4911259	0.383	DNMT3B
chr2	NCOA1-001|NCOA1-002|NCOA1-009|NCOA1-003|NCOA1-202|NCOA1-203|NCOA1-201	chr2	rs6545800	0.445	ADCY3	chr15	MAN2A2-201|MAN2A2-203|MAN2A2-202	chr15	rs7495132	0.891	CRTC3
chr2	AC104699.1-001	chr2	rs6545800	0.445	ADCY3	chr15	CRTC3-201|CRTC3-202|CRTC3-203	chr15	rs7495132	0.891	CRTC3
chr7	AC002465.2-001	chr7	rs38904	0.532	Intergenic	chr15	SNORD18.1-201	chr15	rs7495132	0.891	CRTC3
chr7	WNT2-002|WNT2-004	chr7	rs38904	0.532	Intergenic	chr15	ZNF774-202|ZNF774-201	chr15	rs7495132	0.891	CRTC3
chr7	AC106873.4-001	chr7	rs38904	0.532	Intergenic	chr15	NGRN-002	chr15	rs7495132	0.891	CRTC3
chr7	ASZ1-001|ASZ1-005	chr7	rs38904	0.532	Intergenic	chr19	GP6-001|GP6-002|GP6-003	chr19	rs11672983	0.392	NLRP7,NLRP2,KIR2DL1,LILRB4
chr1	DENND1B-001|DENND1B-004|DENND1B-003|DENND1B-010|DENND1B-203|DENND1B-202|DENND1B-201	chr1	rs2488389	0.22	C1orf53	chr19	RDH13-203|RDH13-202|RDH13-201	chr19	rs11672983	0.392	NLRP7,NLRP2,KIR2DL1,LILRB4
chr1	C1orf53-001|C1orf53-002	chr1	rs2488389	0.22	C1orf53	chr19	KIR3DX1-002	chr19	rs11672983	0.392	NLRP7,NLRP2,KIR2DL1,LILRB4
chr1	LHX9-003|LHX9-001|LHX9-005|LHX9-002|LHX9-004	chr1	rs2488389	0.22	C1orf53	chr19	BRSK1-201|BRSK1-203|BRSK1-202	chr19	rs11672983	0.392	NLRP7,NLRP2,KIR2DL1,LILRB4
chr11	CNTF-001	chr11	rs10896794	0.762	CNTF,LPXN	chr22	LIF-001|LIF-002	chr22	rs2412970	0.457	LIF,OSM,MTMR3
chr11	RTN4RL2-001|RTN4RL2-003|RTN4RL2-002	chr11	rs10896794	0.762	CNTF,LPXN	chr22	RP1-102K2.6-001	chr22	rs2412970	0.457	LIF,OSM,MTMR3
chr11	CTNND1-002|CTNND1-001|CTNND1-034|CTNND1-003|CTNND1-005|CTNND1-006|CTNND1-007|CTNND1-008|CTNND1-009|CTNND1-010|CTNND1-011|CTNND1-012|CTNND1-013|CTNND1-014|CTNND1-015|CTNND1-016|CTNND1-017|CTNND1-018|CTNND1-019|CTNND1-020|CTNND1-021|CTNND1-022|CTNND1-023|CTNND1-024|CTNND1-025|CTNND1-026|CTNND1-027|CTNND1-028|CTNND1-029|CTNND1-030|CTNND1-033|CTNND1-031|CTNND1-032|CTNND1-038|CTNND1-203|CTNND1-201|CTN…	chr11	rs10896794	0.762	CNTF,LPXN	chr22	AC003681.1-201	chr22	rs2412970	0.457	LIF,OSM,MTMR3
chr11	ZDHHC5-002|ZDHHC5-001|ZDHHC5-006|ZDHHC5-007|ZDHHC5-008	chr11	rs10896794	0.762	CNTF,LPXN	chr22	RP4-539M6.19-001|RP4-539M6.19-002	chr22	rs2412970	0.457	LIF,OSM,MTMR3
chr13	MIR623-201	chr13	rs9557195	0.772	GPR183,GPR18	chr1	C1orf106-005|C1orf106-004|C1orf106-001|C1orf106-002	chr1	rs7554511	0.726	C1orf106,KIF21B
chr13	GPR18-001|GPR18-002|GPR18-202|GPR18-201	chr13	rs9557195	0.772	GPR183,GPR18	chr1	U6.220-201	chr1	rs7554511	0.726	C1orf106,KIF21B
chr13	RP11-214F16.2-005	chr13	rs9557195	0.772	GPR183,GPR18	chr1	GPR25-201	chr1	rs7554511	0.726	C1orf106,KIF21B
chr13	DOCK9-010|DOCK9-001|DOCK9-013|DOCK9-012|DOCK9-009|DOCK9-007|DOCK9-006|DOCK9-002|DOCK9-201|DOCK9-203|DOCK9-202|DOCK9-204|DOCK9-206|DOCK9-207|DOCK9-205|DOCK9-209|DOCK9-208	chr13	rs9557195	0.772	GPR183,GPR18	chr1	RP11-168O16.2-001	chr1	rs7554511	0.726	C1orf106,KIF21B
chr13	CLYBL-001|CLYBL-002|CLYBL-003|CLYBL-004|CLYBL-005|CLYBL-007|CLYBL-006|CLYBL-201|CLYBL-202	chr13	rs9557195	0.772	GPR183,GPR18	chr1	LAD1-005|LAD1-001|LAD1-002	chr1	rs7554511	0.726	C1orf106,KIF21B
chr13	DOCK9-AS1-001	chr13	rs9557195	0.772	GPR183,GPR18	chr1	CSRP1-001|CSRP1-018|CSRP1-004|CSRP1-006|CSRP1-013|CSRP1-012|CSRP1-202|CSRP1-201	chr1	rs7554511	0.726	C1orf106,KIF21B
chr13	STK24-AS1-001	chr13	rs9557195	0.772	GPR183,GPR18	chr1	IL19-001|IL19-002	chr1	rs3024505	0.157	IL10,IL19
chr18	PTPN2-003|PTPN2-001|PTPN2-002|PTPN2-201	chr18	rs1893217	0.17	PTPN2	chr1	IL24-002|IL24-001|IL24-005|IL24-006	chr1	rs3024505	0.157	IL10,IL19
chr18	SEH1L-202|SEH1L-201	chr18	rs1893217	0.17	PTPN2	chr1	PIGR-001	chr1	rs3024505	0.157	IL10,IL19
chr18	PSMG2-001|PSMG2-201	chr18	rs1893217	0.17	PTPN2	chr1	FCAMR-002|FCAMR-001|FCAMR-201|FCAMR-202	chr1	rs3024505	0.157	IL10,IL19
chr20	NCOA5-001|NCOA5-002	chr20	rs1569723	0.259	CD40,MMP9,PLTP	chr1	IL20-002|IL20-001|IL20-201	chr1	rs3024505	0.157	IL10,IL19
chr20	MMP9-001|MMP9-201	chr20	rs1569723	0.259	CD40,MMP9,PLTP	chr11	FADS2-001|FADS2-012|FADS2-002|FADS2-011|FADS2-010|FADS2-003|FADS2-009|FADS2-004|FADS2-013|FADS2-014	chr11	rs4246215	0.338	C11orf9,FADS1,FADS2
chr20	SLC12A5-001|SLC12A5-002|SLC12A5-201|SLC12A5-202	chr20	rs1569723	0.259	CD40,MMP9,PLTP	chr11	AP002380.1-201	chr11	rs4246215	0.338	C11orf9,FADS1,FADS2
chr20	TNNC2-001|TNNC2-003	chr20	rs1569723	0.259	CD40,MMP9,PLTP	chr11	BEST1-001|BEST1-004|BEST1-002|BEST1-006|BEST1-203|BEST1-202|BEST1-201	chr11	rs4246215	0.338	C11orf9,FADS1,FADS2
chr20	CTSA-001|CTSA-004|CTSA-005|CTSA-006|CTSA-201	chr20	rs1569723	0.259	CD40,MMP9,PLTP	chr11	TRMT112-004|TRMT112-003|TRMT112-001|TRMT112-006|TRMT112-002	chr11	rs559928	0.821	CCDC88B,RPS6KA4,TRPT1,FLRT1
chr5	snoU13.437-201	chr5	rs11741861	0.093	TNIP1,IRGM,ZNF300P1	chr11	AP003774.7-001	chr11	rs559928	0.821	CCDC88B,RPS6KA4,TRPT1,FLRT1
chr5	GPX3-001|GPX3-004|GPX3-010|GPX3-003|GPX3-008|GPX3-201	chr5	rs11741861	0.093	TNIP1,IRGM,ZNF300P1	chr11	AP003774.4-001	chr11	rs559928	0.821	CCDC88B,RPS6KA4,TRPT1,FLRT1
chr5	DCTN4-001|DCTN4-003|DCTN4-002|DCTN4-013|DCTN4-009|DCTN4-012	chr5	rs11741861	0.093	TNIP1,IRGM,ZNF300P1	chr11	SLC22A12-002|SLC22A12-001|SLC22A12-004|SLC22A12-005|SLC22A12-201	chr11	rs559928	0.821	CCDC88B,RPS6KA4,TRPT1,FLRT1
chr5	CTB-140J7.2-001	chr5	rs11741861	0.093	TNIP1,IRGM,ZNF300P1	chr17	AC107993.1-201	chr17	rs12942547	0.58	STAT3,STAT5B,STAT5A
chr5	C5orf62-001	chr5	rs11741861	0.093	TNIP1,IRGM,ZNF300P1	chr17	PTRF-201|PTRF-202	chr17	rs12942547	0.58	STAT3,STAT5B,STAT5A
chr5	AC034205.1-201	chr5	rs11741861	0.093	TNIP1,IRGM,ZNF300P1	chr17	U7.28-201	chr17	rs12942547	0.58	STAT3,STAT5B,STAT5A
chr6	HLA-DRA-001|HLA-DRA-002	chr6	rs9271366	0.85	HLA-DRB1	chr17	ATP6V0A1-202|ATP6V0A1-206|ATP6V0A1-203|ATP6V0A1-204|ATP6V0A1-205|ATP6V0A1-201	chr17	rs12942547	0.58	STAT3,STAT5B,STAT5A
chr6	HLA-DQB1-007|HLA-DQB1-004|HLA-DQB1-002|HLA-DQB1-001|HLA-DQB1-003|HLA-DQB1-006	chr6	rs9271366	0.85	HLA-DRB1	chr17	AC003104.1-001	chr17	rs12942547	0.58	STAT3,STAT5B,STAT5A
chr6	HLA-DOB-001|HLA-DOB-004	chr6	rs9271366	0.85	HLA-DRB1
chr6	TAP1-001|TAP1-201	chr6	rs9271366	0.85	HLA-DRB1
chr7	ZNF498-001|ZNF498-005|ZNF498-202|ZNF498-201	chr7	rs9297145	0.265	SMURF1
chr7	AC004893.11-001|AC004893.11-002|AC004893.11-003	chr7	rs9297145	0.265	SMURF1
chr7	TMEM130-008|TMEM130-001|TMEM130-003|TMEM130-002|TMEM130-006|TMEM130-201	chr7	rs9297145	0.265	SMURF1
chr12	IFNG-001	chr12	rs7134599	0.378	IFNG,IL26,IL22
chr12	MDM1-004|MDM1-001|MDM1-014|MDM1-005|MDM1-006|MDM1-003|MDM1-002	chr12	rs7134599	0.378	IFNG,IL26,IL22
chr12	SNORA70G-201	chr12	rs7134599	0.378	IFNG,IL26,IL22
chr12	CPM-011|CPM-001|CPM-002|CPM-005|CPM-007|CPM-009|CPM-201	chr12	rs7134599	0.378	IFNG,IL26,IL22
chr12	IL26-001	chr12	rs7134599	0.378	IFNG,IL26,IL22
chr1	CD244-001|CD244-002|CD244-004|CD244-201	chr1	rs4656958	0.686	CD48,SLAMF1,ITLN1,CD244,F11R,USF1,SLAMF7,ARHGAP30
chr1	SLAMF7-001|SLAMF7-003|SLAMF7-002|SLAMF7-201|SLAMF7-204|SLAMF7-202|SLAMF7-203	chr1	rs4656958	0.686	CD48,SLAMF1,ITLN1,CD244,F11R,USF1,SLAMF7,ARHGAP30
chr1	LY9-001|LY9-005|LY9-002|LY9-003|LY9-007|LY9-004|LY9-203|LY9-201|LY9-204|LY9-202	chr1	rs4656958	0.686	CD48,SLAMF1,ITLN1,CD244,F11R,USF1,SLAMF7,ARHGAP30
chr1	ARHGAP30-001|ARHGAP30-007|ARHGAP30-002|ARHGAP30-201	chr1	rs4656958	0.686	CD48,SLAMF1,ITLN1,CD244,F11R,USF1,SLAMF7,ARHGAP30
chr1	RP11-404F10.2-001	chr1	rs4656958	0.686	CD48,SLAMF1,ITLN1,CD244,F11R,USF1,SLAMF7,ARHGAP30
chr1	DEDD-001|DEDD-002|DEDD-201|DEDD-205|DEDD-202|DEDD-204|DEDD-203	chr1	rs4656958	0.686	CD48,SLAMF1,ITLN1,CD244,F11R,USF1,SLAMF7,ARHGAP30
chr1	SLAMF1-001|SLAMF1-203|SLAMF1-201|SLAMF1-204|SLAMF1-202	chr1	rs4656958	0.686	CD48,SLAMF1,ITLN1,CD244,F11R,USF1,SLAMF7,ARHGAP30
chr1	SLAMF6-002|SLAMF6-001|SLAMF6-003	chr1	rs4656958	0.686	CD48,SLAMF1,ITLN1,CD244,F11R,USF1,SLAMF7,ARHGAP30
chr1	TSTD1-001|TSTD1-003|TSTD1-004|TSTD1-002	chr1	rs4656958	0.686	CD48,SLAMF1,ITLN1,CD244,F11R,USF1,SLAMF7,ARHGAP30
chr1	MPZ-001|MPZ-005|MPZ-201|MPZ-202	chr1	rs4656958	0.686	CD48,SLAMF1,ITLN1,CD244,F11R,USF1,SLAMF7,ARHGAP30
chr5	IRF1-001|IRF1-008|IRF1-002|IRF1-010	chr5	rs2188962	NR	IBD5
chr5	AC116366.6-001	chr5	rs2188962	NR	IBD5
chr5	C5orf56-002|C5orf56-001|C5orf56-003|C5orf56-005	chr5	rs2188962	NR	IBD5
chr5	AC004237.1-001	chr5	rs2188962	NR	IBD5
chr5	IL4-001|IL4-002	chr5	rs2188962	NR	IBD5
chr5	RAD50-006|RAD50-001|RAD50-003|RAD50-005|RAD50-009|RAD50-201	chr5	rs2188962	NR	IBD5
chr2	PEX13-002|PEX13-005|PEX13-001|PEX13-003	chr2	rs7608910	0.394	REL,C2orf74,KIAA1841,AHSA2
chr2	REL-001|REL-002	chr2	rs7608910	0.394	REL,C2orf74,KIAA1841,AHSA2
chr2	U4.19-201	chr2	rs7608910	0.394	REL,C2orf74,KIAA1841,AHSA2
chr2	PAPOLG-005|PAPOLG-201|PAPOLG-001	chr2	rs7608910	0.394	REL,C2orf74,KIAA1841,AHSA2
chr2	KIAA1841-003|KIAA1841-001|KIAA1841-201|KIAA1841-202	chr2	rs7608910	0.394	REL,C2orf74,KIAA1841,AHSA2
chr2	U1.25-201	chr2	rs7608910	0.394	REL,C2orf74,KIAA1841,AHSA2
chr16	IRF8-001	chr16	rs10521318	0.915	IRF8
chr16	COX4NB-001|COX4NB-201	chr16	rs10521318	0.915	IRF8
chr16	GINS2-001	chr16	rs10521318	0.915	IRF8
chr16	U1.108-201	chr16	rs10521318	0.915	IRF8
chr16	AC092327.1-201	chr16	rs10521318	0.915	IRF8
chr4	CXCL2-001	chr4	rs2472649	0.824	CXCL5,CXCL1,CXCL3,IL8,CXCL6,PF4,CXCL2,PF4V1
chr4	CXCL3-001	chr4	rs2472649	0.824	CXCL5,CXCL1,CXCL3,IL8,CXCL6,PF4,CXCL2,PF4V1
chr4	MTHFD2L-011|MTHFD2L-001|MTHFD2L-202|MTHFD2L-201|MTHFD2L-203	chr4	rs2472649	0.824	CXCL5,CXCL1,CXCL3,IL8,CXCL6,PF4,CXCL2,PF4V1
chr4	EPGN-001|EPGN-003|EPGN-004|EPGN-005|EPGN-006|EPGN-007|EPGN-008|EPGN-009	chr4	rs2472649	0.824	CXCL5,CXCL1,CXCL3,IL8,CXCL6,PF4,CXCL2,PF4V1
chr5	GNPDA1-013|GNPDA1-001|GNPDA1-002|GNPDA1-003|GNPDA1-004|GNPDA1-014|GNPDA1-012|GNPDA1-006|GNPDA1-007|GNPDA1-008|GNPDA1-201|GNPDA1-202	chr5	rs6863411	0.63	SPRY4,NDFIP1
chr5	RNF14-003|RNF14-004|RNF14-005|RNF14-001|RNF14-010|RNF14-002|RNF14-013|RNF14-006|RNF14-008|RNF14-007|RNF14-202|RNF14-201|RNF14-205|RNF14-203|RNF14-204	chr5	rs6863411	0.63	SPRY4,NDFIP1
chr5	AC005370.1-201	chr5	rs6863411	0.63	SPRY4,NDFIP1
chr5	KIAA0141-001|KIAA0141-003|KIAA0141-005|KIAA0141-002	chr5	rs6863411	0.63	SPRY4,NDFIP1
chr5	PCDH1-003|PCDH1-002|PCDH1-001|PCDH1-005|PCDH1-007|PCDH1-201|PCDH1-202	chr5	rs6863411	0.63	SPRY4,NDFIP1
chr6	TNFAIP3-002|TNFAIP3-003|TNFAIP3-001|TNFAIP3-004|TNFAIP3-202|TNFAIP3-205|TNFAIP3-201|TNFAIP3-204|TNFAIP3-203	chr6	rs6920220	0.206	TNFAIP3
chr6	AL357060.1-201	chr6	rs6920220	0.206	TNFAIP3
chr6	IFNGR1-001|IFNGR1-002|IFNGR1-003|IFNGR1-203|IFNGR1-202|IFNGR1-201	chr6	rs6920220	0.206	TNFAIP3
chr6	PERP-001|PERP-201	chr6	rs6920220	0.206	TNFAIP3
chr6	OLIG3-201	chr6	rs6920220	0.206	TNFAIP3
chr6	PEX7-002|PEX7-001|PEX7-201	chr6	rs6920220	0.206	TNFAIP3
chr7	IKZF1-202|IKZF1-201|IKZF1-003|IKZF1-002|IKZF1-007|IKZF1-205|IKZF1-203|IKZF1-204|IKZF1-006|IKZF1-004|IKZF1-001	chr7	rs1456896	0.69	IKZF1,ZPBP,FIGNL1
chr7	FIGNL1-002|FIGNL1-001|FIGNL1-003|FIGNL1-004|FIGNL1-011|FIGNL1-006|FIGNL1-010|FIGNL1-007|FIGNL1-008|FIGNL1-009	chr7	rs1456896	0.69	IKZF1,ZPBP,FIGNL1
chr7	AC124014.1-201	chr7	rs1456896	0.69	IKZF1,ZPBP,FIGNL1
chr7	ZPBP-001|ZPBP-003|ZPBP-006	chr7	rs1456896	0.69	IKZF1,ZPBP,FIGNL1
chr10	RP11-574K11.8-001	chr10	rs2227564	0.77	Intergenic
chr10	NDST2-003|NDST2-001|NDST2-201	chr10	rs2227564	0.77	Intergenic
chr10	VCL-001|VCL-002|VCL-201|VCL-203|VCL-204|VCL-202	chr10	rs2227564	0.77	Intergenic
chr10	CAMK2G-002|CAMK2G-001|CAMK2G-003|CAMK2G-005|CAMK2G-004|CAMK2G-010|CAMK2G-204|CAMK2G-203|CAMK2G-201|CAMK2G-202|CAMK2G-205	chr10	rs2227564	0.77	Intergenic
chr16	AC009121.1-201	chr16	rs529866	0.803	SOCS1,LITAF,RMI2
chr16	RMI2-001|RMI2-201	chr16	rs529866	0.803	SOCS1,LITAF,RMI2
chr16	SOCS1-001	chr16	rs529866	0.803	SOCS1,LITAF,RMI2
chr16	NUBP1-001|NUBP1-201	chr16	rs529866	0.803	SOCS1,LITAF,RMI2
chr16	DEXI-001	chr16	rs529866	0.803	SOCS1,LITAF,RMI2
chr16	CLEC16A-001|CLEC16A-002|CLEC16A-003|CLEC16A-004|CLEC16A-005|CLEC16A-202|CLEC16A-201	chr16	rs529866	0.803	SOCS1,LITAF,RMI2
chr19	CEBPG-201	chr19	rs17694108	0.282	CEBPG
chr19	RHPN2-201|RHPN2-202|RHPN2-203	chr19	rs17694108	0.282	CEBPG
chr19	WDR88-201|WDR88-202	chr19	rs17694108	0.282	CEBPG
chr2	RAB1A-001|RAB1A-002|RAB1A-003|RAB1A-004|RAB1A-202|RAB1A-201	chr2	rs6740462	0.739	SPRED2
chr2	AC007386.4-002|AC007386.4-001	chr2	rs6740462	0.739	SPRED2
chr2	ACTR2-001|ACTR2-002|ACTR2-201|ACTR2-202	chr2	rs6740462	0.739	SPRED2
chr2	SNORA74.1-201	chr2	rs6740462	0.739	SPRED2
chr2	U6.1275-201	chr2	rs6740462	0.739	SPRED2
chr6	PHACTR2-004|PHACTR2-001|PHACTR2-005|PHACTR2-003|PHACTR2-006|PHACTR2-002|PHACTR2-008|PHACTR2-011|PHACTR2-201	chr6	rs12199775	0.929	PHACTR2
chr6	FUCA2-001|FUCA2-003|FUCA2-002|FUCA2-201	chr6	rs12199775	0.929	PHACTR2
chr6	PLAGL1-004|PLAGL1-003|PLAGL1-002|PLAGL1-001|PLAGL1-005|PLAGL1-206|PLAGL1-204|PLAGL1-202|PLAGL1-203|PLAGL1-205|PLAGL1-201|PLAGL1-207	chr6	rs12199775	0.929	PHACTR2
chr6	RP1-20N2.6-001	chr6	rs12199775	0.929	PHACTR2
chr6	C6orf94-001|C6orf94-002|C6orf94-201|C6orf94-202	chr6	rs12199775	0.929	PHACTR2
chr6	LTV1-001	chr6	rs12199775	0.929	PHACTR2
chr6	RP1-91J24.3-001	chr6	rs12199775	0.929	PHACTR2
chr6	STX11-001	chr6	rs12199775	0.929	PHACTR2
chr5	ANKRD33B-AS1-001	chr5	rs2930047	0.382	DAP
chr5	ROPN1L-002|ROPN1L-001	chr5	rs2930047	0.382	DAP
chr5	MARCH6-005|MARCH6-004|MARCH6-001|MARCH6-006	chr5	rs2930047	0.382	DAP
chr5	ANKRD33B-001	chr5	rs2930047	0.382	DAP
chr5	CMBL-001	chr5	rs2930047	0.382	DAP
chr9	TNFSF15-001|TNFSF15-002	chr9	rs2006996	0.47	TNFSF15
chr9	AL390240.1-201	chr9	rs2006996	0.47	TNFSF15
chr9	TNFSF8-001	chr9	rs2006996	0.47	TNFSF15
chr9	DFNB31-001|DFNB31-002|DFNB31-004|DFNB31-005	chr9	rs2006996	0.47	TNFSF15
chr9	snoU13.117-201	chr9	rs2006996	0.47	TNFSF15
chr9	C9orf91-001|C9orf91-002	chr9	rs2006996	0.47	TNFSF15
chr9	TNC-001|TNC-011|TNC-009|TNC-012|TNC-007|TNC-013|TNC-010|TNC-204|TNC-201|TNC-205|TNC-203|TNC-202	chr9	rs2006996	0.47	TNFSF15
chr10	U6.899-201	chr10	rs11010067	0.346	CREM
chr10	CUL2-001|CUL2-002|CUL2-005|CUL2-006|CUL2-007|CUL2-004|CUL2-202|CUL2-201	chr10	rs11010067	0.346	CREM
chr10	PARD3-002|PARD3-003|PARD3-004|PARD3-005|PARD3-006|PARD3-010|PARD3-001|PARD3-009|PARD3-007|PARD3-204|PARD3-203|PARD3-201|PARD3-202	chr10	rs11010067	0.346	CREM
chr10	RNU7-77P-201	chr10	rs11010067	0.346	CREM
chr10	CREM-016|CREM-002|CREM-017|CREM-018|CREM-047|CREM-048|CREM-001|CREM-049|CREM-057|CREM-056|CREM-029|CREM-033|CREM-023|CREM-030|CREM-031|CREM-032|CREM-025|CREM-021|CREM-024|CREM-014|CREM-027|CREM-034|CREM-052|CREM-053|CREM-012|CREM-055|CREM-028|CREM-026|CREM-003|CREM-004|CREM-006|CREM-009|CREM-007|CREM-054|CREM-008|CREM-010|CREM-203|CREM-201|CREM-204|CREM-202	chr10	rs11010067	0.346	CREM
chr11	CD6-001|CD6-005|CD6-006|CD6-007|CD6-008|CD6-013|CD6-201|CD6-202	chr11	rs11230563	0.654	CD6,CD5,PTGDR2
chr11	CD5-001|CD5-002	chr11	rs11230563	0.654	CD6,CD5,PTGDR2
chr11	SLC15A3-007|SLC15A3-001|SLC15A3-003|SLC15A3-009|SLC15A3-005|SLC15A3-201	chr11	rs11230563	0.654	CD6,CD5,PTGDR2
chr11	VPS37C-001|VPS37C-003|VPS37C-201	chr11	rs11230563	0.654	CD6,CD5,PTGDR2
chr11	PRPF19-001|PRPF19-006|PRPF19-007|PRPF19-003|PRPF19-002	chr11	rs11230563	0.654	CD6,CD5,PTGDR2
chr11	CCDC86-001|CCDC86-005|CCDC86-201	chr11	rs11230563	0.654	CD6,CD5,PTGDR2
chr11	TMEM109-001|TMEM109-004|TMEM109-003|TMEM109-201	chr11	rs11230563	0.654	CD6,CD5,PTGDR2
chr11	DDB1-001|DDB1-026|DDB1-025|DDB1-024|DDB1-012|DDB1-021|DDB1-019|DDB1-018|DDB1-017|DDB1-013|DDB1-015|DDB1-009|DDB1-007|DDB1-008|DDB1-006|DDB1-201	chr11	rs11230563	0.654	CD6,CD5,PTGDR2
chr5	ERAP2-001|ERAP2-002|ERAP2-003|ERAP2-006|ERAP2-005|ERAP2-007|ERAP2-008|ERAP2-011	chr5	rs1363907	0.411	ERAP2,ERAP1,LNPEP
chr5	ERAP1-001|ERAP1-002|ERAP1-008|ERAP1-005|ERAP1-004|ERAP1-003|ERAP1-201	chr5	rs1363907	0.411	ERAP2,ERAP1,LNPEP
chr5	CTD-2260A17.1-001	chr5	rs1363907	0.411	ERAP2,ERAP1,LNPEP
chr5	CTD-2215E18.1-001	chr5	rs1363907	0.411	ERAP2,ERAP1,LNPEP
chr5	U1.62-201	chr5	rs1363907	0.411	ERAP2,ERAP1,LNPEP
chr5	LIX1-001|LIX1-002	chr5	rs1363907	0.411	ERAP2,ERAP1,LNPEP
chr5	RHOBTB3-006|RHOBTB3-004|RHOBTB3-001|RHOBTB3-017|RHOBTB3-009|RHOBTB3-011|RHOBTB3-010|RHOBTB3-015|RHOBTB3-013	chr5	rs1363907	0.411	ERAP2,ERAP1,LNPEP
chr5	CTC-463N11.3-002|CTC-463N11.3-001|CTC-463N11.3-003|CTC-463N11.3-004|CTC-463N11.3-005	chr5	rs1363907	0.411	ERAP2,ERAP1,LNPEP
chr5	PFN3-001	chr5	rs12654812	0.335	DOK3
chr5	SLC34A1-005|SLC34A1-002|SLC34A1-001	chr5	rs12654812	0.335	DOK3
chr5	MXD3-003|MXD3-002|MXD3-001|MXD3-009|MXD3-008|MXD3-006|MXD3-201	chr5	rs12654812	0.335	DOK3
chr5	RAB24-006|RAB24-001|RAB24-003|RAB24-007	chr5	rs12654812	0.335	DOK3
chr5	DBN1-001|DBN1-002|DBN1-004|DBN1-006|DBN1-009|DBN1-011|DBN1-008|DBN1-201	chr5	rs12654812	0.335	DOK3
chr5	FAM193B-003|FAM193B-004|FAM193B-014|FAM193B-015|FAM193B-019|FAM193B-202|FAM193B-201	chr5	rs12654812	0.335	DOK3
chr5	DOK3-002|DOK3-005|DOK3-001|DOK3-003|DOK3-011|DOK3-010|DOK3-012|DOK3-009|DOK3-007|DOK3-008	chr5	rs12654812	0.335	DOK3
chr5	TMED9-001	chr5	rs12654812	0.335	DOK3
chr5	NSD1-005|NSD1-004|NSD1-001|NSD1-003|NSD1-002|NSD1-008|NSD1-009|NSD1-010|NSD1-011|NSD1-012|NSD1-203|NSD1-201|NSD1-202	chr5	rs12654812	0.335	DOK3
chr5	DDX41-004|DDX41-001	chr5	rs12654812	0.335	DOK3
chr20	C20orf181-001	chr20	rs2315008	0.69	TNFRSF6B
chr20	RP4-583P15.11-001	chr20	rs2315008	0.69	TNFRSF6B
chr20	SRMS-001	chr20	rs2315008	0.69	TNFRSF6B
chr20	PTK6-001|PTK6-201	chr20	rs2315008	0.69	TNFRSF6B
chr20	ZBTB46-001|ZBTB46-201|ZBTB46-202	chr20	rs2315008	0.69	TNFRSF6B
chr20	DNAJC5-001|DNAJC5-201	chr20	rs2315008	0.69	TNFRSF6B
chr20	EEF1A2-001|EEF1A2-201	chr20	rs2315008	0.69	TNFRSF6B
chr20	SAMD10-001|SAMD10-004	chr20	rs2315008	0.69	TNFRSF6B
chr20	MYT1-001|MYT1-202|MYT1-201	chr20	rs2315008	0.69	TNFRSF6B
chr20	TM9SF4-002|TM9SF4-001|TM9SF4-201	chr20	rs6142618	0.564	HCK
chr20	HCK-002|HCK-006|HCK-007|HCK-001|HCK-201|HCK-202	chr20	rs6142618	0.564	HCK
chr20	RP5-1184F4.5-001	chr20	rs6142618	0.564	HCK
chr20	C20orf160-001|C20orf160-003|C20orf160-201|C20orf160-202	chr20	rs6142618	0.564	HCK
chr20	TTLL9-206|TTLL9-207|TTLL9-205|TTLL9-204|TTLL9-203|TTLL9-201|TTLL9-202	chr20	rs6142618	0.564	HCK
chr20	XKR7-001	chr20	rs6142618	0.564	HCK
chr20	ASXL1-001|ASXL1-003|ASXL1-002|ASXL1-006|ASXL1-202|ASXL1-204|ASXL1-205|ASXL1-206|ASXL1-203|ASXL1-201	chr20	rs6142618	0.564	HCK
chr20	MYLK2-002|MYLK2-001	chr20	rs6142618	0.564	HCK
chr20	PLAGL2-001	chr20	rs6142618	0.564	HCK
chr20	CEBPB-201	chr20	rs913678	0.662	CEBPB
chr20	RP4-530I15.9-001	chr20	rs913678	0.662	CEBPB
chr20	MIR645-201	chr20	rs913678	0.662	CEBPB
chr20	MIR1302-5-201	chr20	rs913678	0.662	CEBPB
chr20	PTPN1-001|PTPN1-201	chr20	rs913678	0.662	CEBPB
chr10	RBM17-003|RBM17-005|RBM17-007|RBM17-006|RBM17-009|RBM17-201|RBM17-202	chr10	rs12722515	0.849	IL2RA,IL15RA
chr10	IL15RA-009|IL15RA-015|IL15RA-001|IL15RA-006|IL15RA-008|IL15RA-011|IL15RA-012|IL15RA-005|IL15RA-014|IL15RA-016|IL15RA-017|IL15RA-013|IL15RA-007|IL15RA-202|IL15RA-203|IL15RA-201	chr10	rs12722515	0.849	IL2RA,IL15RA
chr10	RP11-536K7.3-002|RP11-536K7.3-001|RP11-536K7.3-003	chr10	rs12722515	0.849	IL2RA,IL15RA
chr10	FBXO18-009|FBXO18-010|FBXO18-011|FBXO18-202|FBXO18-201	chr10	rs12722515	0.849	IL2RA,IL15RA
chr10	RP11-414H17.5-001	chr10	rs12722515	0.849	IL2RA,IL15RA
chr10	RP11-414H17.6-001	chr10	rs12722515	0.849	IL2RA,IL15RA
chr10	PFKFB3-015|PFKFB3-006|PFKFB3-002|PFKFB3-003|PFKFB3-013|PFKFB3-005|PFKFB3-011|PFKFB3-205|PFKFB3-206|PFKFB3-202|PFKFB3-203|PFKFB3-201|PFKFB3-204|PFKFB3-001|PFKFB3-010	chr10	rs12722515	0.849	IL2RA,IL15RA
chr10	GDI2-001|GDI2-003|GDI2-002|GDI2-005|GDI2-004|GDI2-007|GDI2-201|GDI2-202	chr10	rs12722515	0.849	IL2RA,IL15RA
chr10	RP11-414H17.7-001	chr10	rs12722515	0.849	IL2RA,IL15RA
chr10	C10orf18-003|C10orf18-010|C10orf18-016|C10orf18-201	chr10	rs12722515	0.849	IL2RA,IL15RA
chr10	CALML5-201	chr10	rs12722515	0.849	IL2RA,IL15RA
chr14	RP11-293M10.2-001|RP11-293M10.2-002	chr14	rs4899554	0.819	FOS,MLH3
chr14	AF111167.1-201	chr14	rs4899554	0.819	FOS,MLH3
chr14	TMED10-001	chr14	rs4899554	0.819	FOS,MLH3
chr14	RP11-293M10.1-001	chr14	rs4899554	0.819	FOS,MLH3
chr14	RP11-950C14.7-001	chr14	rs4899554	0.819	FOS,MLH3
chr14	MLH3-001|MLH3-004|MLH3-002|MLH3-003|MLH3-006|MLH3-007|MLH3-201|MLH3-202|MLH3-203	chr14	rs4899554	0.819	FOS,MLH3
chr14	JDP2-201|JDP2-202|JDP2-204|JDP2-203	chr14	rs4899554	0.819	FOS,MLH3
chr14	BATF-001|BATF-003	chr14	rs4899554	0.819	FOS,MLH3
chr14	RPS6KL1-007|RPS6KL1-002|RPS6KL1-008|RPS6KL1-014|RPS6KL1-013|RPS6KL1-012|RPS6KL1-005|RPS6KL1-009|RPS6KL1-201|RPS6KL1-202	chr14	rs4899554	0.819	FOS,MLH3
chr14	SNORA7.5-201	chr14	rs4899554	0.819	FOS,MLH3
chr7	PCOLCE-001	chr7	rs1734907	0.149	EPO
chr7	SAP25-201|SAP25-202	chr7	rs1734907	0.149	EPO
chr7	GNB2-001|GNB2-009|GNB2-002|GNB2-003|GNB2-004|GNB2-005|GNB2-006|GNB2-010|GNB2-011|GNB2-007	chr7	rs1734907	0.149	EPO
chr7	C7orf61-001|C7orf61-002	chr7	rs1734907	0.149	EPO
chr7	SLC12A9-008|SLC12A9-002|SLC12A9-001|SLC12A9-009|SLC12A9-010|SLC12A9-202|SLC12A9-201|SLC12A9-204|SLC12A9-203	chr7	rs1734907	0.149	EPO
chr7	UFSP1-201	chr7	rs1734907	0.149	EPO
chr7	PILRA-003|PILRA-001|PILRA-002|PILRA-005|PILRA-006	chr7	rs1734907	0.149	EPO
chr7	MUC17-001	chr7	rs1734907	0.149	EPO
chr7	GPC2-001	chr7	rs1734907	0.149	EPO
chr7	C7orf43-007|C7orf43-010|C7orf43-001|C7orf43-008|C7orf43-005|C7orf43-201	chr7	rs1734907	0.149	EPO
chr12	DUSP16-001|DUSP16-003|DUSP16-002|DUSP16-201	chr12	rs11612508	0.267	LOH12CR1
chr12	RP11-180M15.4-001	chr12	rs11612508	0.267	LOH12CR1
chr12	CREBL2-001	chr12	rs11612508	0.267	LOH12CR1
chr12	AC007621.1-201	chr12	rs11612508	0.267	LOH12CR1
chr12	GPR19-001|GPR19-002|GPR19-201	chr12	rs11612508	0.267	LOH12CR1
chr12	CDKN1B-001|CDKN1B-003|CDKN1B-002|CDKN1B-201	chr12	rs11612508	0.267	LOH12CR1
chr12	MANSC1-001|MANSC1-002|MANSC1-003|MANSC1-004|MANSC1-005	chr12	rs11612508	0.267	LOH12CR1
chr12	DDX47-002|DDX47-001|DDX47-009	chr12	rs11612508	0.267	LOH12CR1
chr12	MIR614-201	chr12	rs11612508	0.267	LOH12CR1
chr17	STARD3-001|STARD3-008|STARD3-002|STARD3-201	chr17	rs12946510	0.465	IKZF3,ZPBP2,GSDMB,ORMDL3,GSDMA
chr17	GSDMB-003|GSDMB-004|GSDMB-001|GSDMB-002|GSDMB-010|GSDMB-202|GSDMB-201	chr17	rs12946510	0.465	IKZF3,ZPBP2,GSDMB,ORMDL3,GSDMA
chr17	PSMD3-001|PSMD3-201|PSMD3-203|PSMD3-202	chr17	rs12946510	0.465	IKZF3,ZPBP2,GSDMB,ORMDL3,GSDMA
chr17	ERBB2-206|ERBB2-203|ERBB2-201|ERBB2-202|ERBB2-205|ERBB2-204	chr17	rs12946510	0.465	IKZF3,ZPBP2,GSDMB,ORMDL3,GSDMA
chr17	ORMDL3-001|ORMDL3-002	chr17	rs12946510	0.465	IKZF3,ZPBP2,GSDMB,ORMDL3,GSDMA
chr17	GSDMA-201	chr17	rs12946510	0.465	IKZF3,ZPBP2,GSDMB,ORMDL3,GSDMA
chr17	MED24-003|MED24-001|MED24-006|MED24-002|MED24-009|MED24-004|MED24-205|MED24-207|MED24-206|MED24-203|MED24-201|MED24-204|MED24-202	chr17	rs12946510	0.465	IKZF3,ZPBP2,GSDMB,ORMDL3,GSDMA
chr17	CDK12-001|CDK12-201	chr17	rs12946510	0.465	IKZF3,ZPBP2,GSDMB,ORMDL3,GSDMA
chr20	MAPRE1-001	chr20	rs4911259	0.383	DNMT3B
chr20	COMMD7-001|COMMD7-201	chr20	rs4911259	0.383	DNMT3B
chr20	EFCAB8-001|EFCAB8-004|EFCAB8-002	chr20	rs4911259	0.383	DNMT3B
chr20	RP11-410N8.3-001	chr20	rs4911259	0.383	DNMT3B
chr20	SUN5-001|SUN5-004|SUN5-002|SUN5-003	chr20	rs4911259	0.383	DNMT3B
chr20	BPIFA1-201|BPIFA1-003|BPIFA1-002|BPIFA1-001	chr20	rs4911259	0.383	DNMT3B
chr20	BPIFA2-002|BPIFA2-001	chr20	rs4911259	0.383	DNMT3B
chr20	RP11-49G10.3-001	chr20	rs4911259	0.383	DNMT3B
chr15	FURIN-001|FURIN-201	chr15	rs7495132	0.891	CRTC3
chr15	CRTC3-201|CRTC3-202|CRTC3-203	chr15	rs7495132	0.891	CRTC3
chr15	SNORD18.1-201	chr15	rs7495132	0.891	CRTC3
chr15	IQGAP1-001	chr15	rs7495132	0.891	CRTC3
chr15	ZNF774-202|ZNF774-201	chr15	rs7495132	0.891	CRTC3
chr15	BLM-001|BLM-201|BLM-202	chr15	rs7495132	0.891	CRTC3
chr15	MAN2A2-201|MAN2A2-203|MAN2A2-202	chr15	rs7495132	0.891	CRTC3
chr15	GABARAPL3-201	chr15	rs7495132	0.891	CRTC3
chr15	AC068831.3-001|AC068831.3-002	chr15	rs7495132	0.891	CRTC3
chr15	NGRN-002	chr15	rs7495132	0.891	CRTC3
chr19	TNNT1-201|TNNT1-202|TNNT1-204|TNNT1-205|TNNT1-203	chr19	rs11672983	0.392	NLRP7,NLRP2,KIR2DL1,LILRB4
chr19	KIR2DL3-001|KIR2DL3-201	chr19	rs11672983	0.392	NLRP7,NLRP2,KIR2DL1,LILRB4
chr19	NLRP2-011|NLRP2-001|NLRP2-004|NLRP2-005|NLRP2-006|NLRP2-003|NLRP2-012|NLRP2-201|NLRP2-202|NLRP2-203	chr19	rs11672983	0.392	NLRP7,NLRP2,KIR2DL1,LILRB4
chr19	GP6-001|GP6-002|GP6-003	chr19	rs11672983	0.392	NLRP7,NLRP2,KIR2DL1,LILRB4
chr19	RDH13-203|RDH13-202|RDH13-201	chr19	rs11672983	0.392	NLRP7,NLRP2,KIR2DL1,LILRB4
chr19	PPP1R12C-201|PPP1R12C-202|PPP1R12C-203	chr19	rs11672983	0.392	NLRP7,NLRP2,KIR2DL1,LILRB4
chr19	KIR3DL1-001|KIR3DL1-003|KIR3DL1-002|KIR3DL1-202|KIR3DL1-203|KIR3DL1-204|KIR3DL1-201	chr19	rs11672983	0.392	NLRP7,NLRP2,KIR2DL1,LILRB4
chr19	TNNI3-201	chr19	rs11672983	0.392	NLRP7,NLRP2,KIR2DL1,LILRB4
chr19	TMEM86B-201	chr19	rs11672983	0.392	NLRP7,NLRP2,KIR2DL1,LILRB4
chr19	SYT5-203|SYT5-202|SYT5-201	chr19	rs11672983	0.392	NLRP7,NLRP2,KIR2DL1,LILRB4
chr19	TTYH1-010|TTYH1-016|TTYH1-001|TTYH1-002|TTYH1-007|TTYH1-003|TTYH1-201	chr19	rs11672983	0.392	NLRP7,NLRP2,KIR2DL1,LILRB4
chr19	PPP6R1-202|PPP6R1-201	chr19	rs11672983	0.392	NLRP7,NLRP2,KIR2DL1,LILRB4
chr19	SHISA7-002|SHISA7-001|SHISA7-201	chr19	rs11672983	0.392	NLRP7,NLRP2,KIR2DL1,LILRB4
chr19	KIR3DX1-002	chr19	rs11672983	0.392	NLRP7,NLRP2,KIR2DL1,LILRB4
chr19	LENG1-001	chr19	rs11672983	0.392	NLRP7,NLRP2,KIR2DL1,LILRB4
chr19	AC020922.1-201	chr19	rs11672983	0.392	NLRP7,NLRP2,KIR2DL1,LILRB4
chr19	FIZ1-201	chr19	rs11672983	0.392	NLRP7,NLRP2,KIR2DL1,LILRB4
chr19	BRSK1-201|BRSK1-203|BRSK1-202	chr19	rs11672983	0.392	NLRP7,NLRP2,KIR2DL1,LILRB4
chr19	LENG8-001|LENG8-002|LENG8-008|LENG8-009|LENG8-003|LENG8-010|LENG8-006|LENG8-201|LENG8-202|LENG8-203	chr19	rs11672983	0.392	NLRP7,NLRP2,KIR2DL1,LILRB4
chr22	LIF-001|LIF-002	chr22	rs2412970	0.457	LIF,OSM,MTMR3
chr22	RP1-102K2.6-001	chr22	rs2412970	0.457	LIF,OSM,MTMR3
chr22	OSM-001|OSM-003|OSM-002	chr22	rs2412970	0.457	LIF,OSM,MTMR3
chr22	RP1-130H16.18-001	chr22	rs2412970	0.457	LIF,OSM,MTMR3
chr22	GATSL3-001|GATSL3-002	chr22	rs2412970	0.457	LIF,OSM,MTMR3
chr22	SEC14L3-002|SEC14L3-001|SEC14L3-003|SEC14L3-005|SEC14L3-008|SEC14L3-201|SEC14L3-202|SEC14L3-203	chr22	rs2412970	0.457	LIF,OSM,MTMR3
chr22	RNU5F-5P-201	chr22	rs2412970	0.457	LIF,OSM,MTMR3
chr22	AC003681.1-201	chr22	rs2412970	0.457	LIF,OSM,MTMR3
chr22	RP3-438O4.4-001	chr22	rs2412970	0.457	LIF,OSM,MTMR3
chr22	RP4-539M6.19-001|RP4-539M6.19-002	chr22	rs2412970	0.457	LIF,OSM,MTMR3
chr22	SEC14L6-001|SEC14L6-002	chr22	rs2412970	0.457	LIF,OSM,MTMR3
chr22	TCN2-001|TCN2-004|TCN2-002|TCN2-003	chr22	rs2412970	0.457	LIF,OSM,MTMR3
chr1	C1orf106-005|C1orf106-004|C1orf106-001|C1orf106-002	chr1	rs7554511	0.726	C1orf106,KIF21B
chr1	U6.220-201	chr1	rs7554511	0.726	C1orf106,KIF21B
chr1	GPR25-201	chr1	rs7554511	0.726	C1orf106,KIF21B
chr1	CACNA1S-001|CACNA1S-002	chr1	rs7554511	0.726	C1orf106,KIF21B
chr1	RP11-168O16.2-001	chr1	rs7554511	0.726	C1orf106,KIF21B
chr1	KIF14-001	chr1	rs7554511	0.726	C1orf106,KIF21B
chr1	KIF21B-002|KIF21B-005|KIF21B-003|KIF21B-006|KIF21B-201	chr1	rs7554511	0.726	C1orf106,KIF21B
chr1	CAMSAP1L1-002|CAMSAP1L1-004|CAMSAP1L1-001|CAMSAP1L1-003	chr1	rs7554511	0.726	C1orf106,KIF21B
chr1	IGFN1-001|IGFN1-202|IGFN1-203|IGFN1-201	chr1	rs7554511	0.726	C1orf106,KIF21B
chr1	IL19-001|IL19-002	chr1	rs3024505	0.157	IL10,IL19
chr1	SNORD112.44-201	chr1	rs3024505	0.157	IL10,IL19
chr1	FAIM3-001|FAIM3-004|FAIM3-006|FAIM3-007|FAIM3-005|FAIM3-201	chr1	rs3024505	0.157	IL10,IL19
chr1	IL24-002|IL24-001|IL24-005|IL24-006	chr1	rs3024505	0.157	IL10,IL19
chr1	EIF2D-004|EIF2D-001|EIF2D-005|EIF2D-201	chr1	rs3024505	0.157	IL10,IL19
chr1	IL20-002|IL20-001|IL20-201	chr1	rs3024505	0.157	IL10,IL19
chr1	C1orf147-001	chr1	rs3024505	0.157	IL10,IL19
chr1	FCAMR-002|FCAMR-001|FCAMR-201|FCAMR-202	chr1	rs3024505	0.157	IL10,IL19
chr1	PIGR-001	chr1	rs3024505	0.157	IL10,IL19
chr1	IKBKE-001|IKBKE-201	chr1	rs3024505	0.157	IL10,IL19
chr1	C1orf116-001|C1orf116-003	chr1	rs3024505	0.157	IL10,IL19
chr1	RASSF5-001|RASSF5-002|RASSF5-004|RASSF5-003|RASSF5-201	chr1	rs3024505	0.157	IL10,IL19
chr1	RP11-38J22.3-001	chr1	rs3024505	0.157	IL10,IL19
chr1	C1orf186-001	chr1	rs3024505	0.157	IL10,IL19
chr1	PFKFB2-001|PFKFB2-002|PFKFB2-203|PFKFB2-201|PFKFB2-202	chr1	rs3024505	0.157	IL10,IL19
chr1	snoU13.56-201	chr1	rs3024505	0.157	IL10,IL19
chr11	FADS2-001|FADS2-012|FADS2-002|FADS2-011|FADS2-010|FADS2-003|FADS2-009|FADS2-004|FADS2-013|FADS2-014	chr11	rs4246215	0.338	C11orf9,FADS1,FADS2
chr11	FADS1-001|FADS1-022|FADS1-002|FADS1-004|FADS1-012|FADS1-013|FADS1-016|FADS1-019|FADS1-018|FADS1-005|FADS1-007|FADS1-017|FADS1-009|FADS1-014|FADS1-020|FADS1-006|FADS1-010|FADS1-202|FADS1-201	chr11	rs4246215	0.338	C11orf9,FADS1,FADS2
chr11	AP002380.1-201	chr11	rs4246215	0.338	C11orf9,FADS1,FADS2
chr11	FADS3-001|FADS3-012|FADS3-008|FADS3-009|FADS3-002|FADS3-006|FADS3-013|FADS3-201	chr11	rs4246215	0.338	C11orf9,FADS1,FADS2
chr11	BEST1-001|BEST1-004|BEST1-002|BEST1-006|BEST1-203|BEST1-202|BEST1-201	chr11	rs4246215	0.338	C11orf9,FADS1,FADS2
chr11	C11orf9-001|C11orf9-002|C11orf9-003|C11orf9-201	chr11	rs4246215	0.338	C11orf9,FADS1,FADS2
chr11	FTH1-005|FTH1-006|FTH1-007|FTH1-001|FTH1-003|FTH1-010|FTH1-011|FTH1-201	chr11	rs4246215	0.338	C11orf9,FADS1,FADS2
chr11	DAGLA-001	chr11	rs4246215	0.338	C11orf9,FADS1,FADS2
chr11	MTA2-001|MTA2-002|MTA2-003	chr11	rs4246215	0.338	C11orf9,FADS1,FADS2
chr11	RAB3IL1-001|RAB3IL1-002|RAB3IL1-005|RAB3IL1-003	chr11	rs4246215	0.338	C11orf9,FADS1,FADS2
chr11	SCGB2A2-001|SCGB2A2-002	chr11	rs4246215	0.338	C11orf9,FADS1,FADS2
chr11	C11orf48-006|C11orf48-001|C11orf48-004|C11orf48-003|C11orf48-008|C11orf48-012|C11orf48-013|C11orf48-009|C11orf48-010|C11orf48-014	chr11	rs4246215	0.338	C11orf9,FADS1,FADS2
chr11	CTD-2531D15.5-001	chr11	rs4246215	0.338	C11orf9,FADS1,FADS2
chr11	AP003774.7-001	chr11	rs559928	0.821	CCDC88B,RPS6KA4,TRPT1,FLRT1
chr11	CCDC88B-001|CCDC88B-005|CCDC88B-202|CCDC88B-201	chr11	rs559928	0.821	CCDC88B,RPS6KA4,TRPT1,FLRT1
chr11	AP003774.4-001	chr11	rs559928	0.821	CCDC88B,RPS6KA4,TRPT1,FLRT1
chr11	TRMT112-004|TRMT112-003|TRMT112-001|TRMT112-006|TRMT112-002	chr11	rs559928	0.821	CCDC88B,RPS6KA4,TRPT1,FLRT1
chr11	SLC22A12-002|SLC22A12-001|SLC22A12-004|SLC22A12-005|SLC22A12-201	chr11	rs559928	0.821	CCDC88B,RPS6KA4,TRPT1,FLRT1
chr11	NRXN2-003|NRXN2-001|NRXN2-002|NRXN2-015|NRXN2-006|NRXN2-011|NRXN2-012|NRXN2-013|NRXN2-201|NRXN2-202	chr11	rs559928	0.821	CCDC88B,RPS6KA4,TRPT1,FLRT1
chr11	AP001092.4-001	chr11	rs559928	0.821	CCDC88B,RPS6KA4,TRPT1,FLRT1
chr11	GPR137-007|GPR137-008|GPR137-006|GPR137-013|GPR137-009|GPR137-005|GPR137-010|GPR137-011|GPR137-012|GPR137-014|GPR137-001|GPR137-003|GPR137-019|GPR137-017|GPR137-015|GPR137-201|GPR137-202	chr11	rs559928	0.821	CCDC88B,RPS6KA4,TRPT1,FLRT1
chr11	AP001092.5-001	chr11	rs559928	0.821	CCDC88B,RPS6KA4,TRPT1,FLRT1
chr11	PLCB3-001|PLCB3-002|PLCB3-004	chr11	rs559928	0.821	CCDC88B,RPS6KA4,TRPT1,FLRT1
chr11	BAD-002|BAD-001|BAD-008|BAD-003|BAD-004|BAD-005|BAD-201	chr11	rs559928	0.821	CCDC88B,RPS6KA4,TRPT1,FLRT1
chr11	AP003774.1-001	chr11	rs559928	0.821	CCDC88B,RPS6KA4,TRPT1,FLRT1
chr11	RASGRP2-007|RASGRP2-001|RASGRP2-003|RASGRP2-002|RASGRP2-016|RASGRP2-011|RASGRP2-012|RASGRP2-010|RASGRP2-009|RASGRP2-008|RASGRP2-005|RASGRP2-013|RASGRP2-022|RASGRP2-014|RASGRP2-201	chr11	rs559928	0.821	CCDC88B,RPS6KA4,TRPT1,FLRT1
chr11	C11orf85-005|C11orf85-003|C11orf85-002|C11orf85-202|C11orf85-201	chr11	rs559928	0.821	CCDC88B,RPS6KA4,TRPT1,FLRT1
chr17	AC107993.1-201	chr17	rs12942547	0.58	STAT3,STAT5B,STAT5A
chr17	STAT5A-001|STAT5A-004|STAT5A-202|STAT5A-203|STAT5A-201	chr17	rs12942547	0.58	STAT3,STAT5B,STAT5A
chr17	PTRF-201|PTRF-202	chr17	rs12942547	0.58	STAT3,STAT5B,STAT5A
chr17	U7.28-201	chr17	rs12942547	0.58	STAT3,STAT5B,STAT5A
chr17	RAB5C-001|RAB5C-002|RAB5C-005|RAB5C-004|RAB5C-008|RAB5C-201	chr17	rs12942547	0.58	STAT3,STAT5B,STAT5A
chr17	PLEKHH3-201|PLEKHH3-202|PLEKHH3-203	chr17	rs12942547	0.58	STAT3,STAT5B,STAT5A
chr17	ATP6V0A1-202|ATP6V0A1-206|ATP6V0A1-203|ATP6V0A1-204|ATP6V0A1-205|ATP6V0A1-201	chr17	rs12942547	0.58	STAT3,STAT5B,STAT5A
chr17	PSMC3IP-202|PSMC3IP-201	chr17	rs12942547	0.58	STAT3,STAT5B,STAT5A
chr17	KCNH4-201	chr17	rs12942547	0.58	STAT3,STAT5B,STAT5A
chr17	AC003104.1-001	chr17	rs12942547	0.58	STAT3,STAT5B,STAT5A
chr17	STAT5B-001|STAT5B-003	chr17	rs12942547	0.58	STAT3,STAT5B,STAT5A
chr17	GHDC-204|GHDC-203|GHDC-205|GHDC-202|GHDC-201	chr17	rs12942547	0.58	STAT3,STAT5B,STAT5A
chr17	DHX58-001|DHX58-002|DHX58-003|DHX58-201	chr17	rs12942547	0.58	STAT3,STAT5B,STAT5A
chr17	TUBG1-201	chr17	rs12942547	0.58	STAT3,STAT5B,STAT5A
chr17	ZNF385C-004|ZNF385C-001	chr17	rs12942547	0.58	STAT3,STAT5B,STAT5A
chr17	RAMP2-201	chr17	rs12942547	0.58	STAT3,STAT5B,STAT5A
chr17	CNP-001|CNP-002|CNP-004|CNP-201	chr17	rs12942547	0.58	STAT3,STAT5B,STAT5A
chr17	LEPREL4-001|LEPREL4-201|LEPREL4-202	chr17	rs12942547	0.58	STAT3,STAT5B,STAT5A
chr17	CCDC56-201	chr17	rs12942547	0.58	STAT3,STAT5B,STAT5A
chr17	KLHL11-001|KLHL11-201	chr17	rs12942547	0.58	STAT3,STAT5B,STAT5A

## Sheet: Crohn's disease
GM12878 cells						CD34+ cells
Bait		Other End				Bait		Other End
chr	bait_interaction genes	chr	SNP	risk allele frequency	reported gene	chr	bait_interaction genes	chr	SNP	risk allele frequency	reported gene
chr7	HOTAIRM1-005|HOTAIRM1-001|HOTAIRM1-002|HOTAIRM1-004|HOTAIRM1-003	chr7	rs10486483	0.247	Intergenic	chr7	HOXA5-001	chr7	rs10486483	0.247	Intergenic
chr7	HOXA5-001	chr7	rs10486483	0.247	Intergenic	chr7	HOXA2-001	chr7	rs10486483	0.247	Intergenic
chr6	HLA-F-001|HLA-F-004|HLA-F-003|HLA-F-002|HLA-F-006|HLA-F-005|HLA-F-206|HLA-F-208|HLA-F-205|HLA-F-207	chr6	rs9258260	0.104	HLA-F, MOG, HLA-G, GABBR1, HLA-H, UBD, HLA-A	chr7	HOTAIRM1-005|HOTAIRM1-001|HOTAIRM1-002|HOTAIRM1-004|HOTAIRM1-003	chr7	rs10486483	0.247	Intergenic
chr6	GABBR1-002|GABBR1-003|GABBR1-007|GABBR1-004|GABBR1-001|GABBR1-015|GABBR1-016|GABBR1-201	chr6	rs9258260	0.104	HLA-F, MOG, HLA-G, GABBR1, HLA-H, UBD, HLA-A	chr7	AC004080.12-010|AC004080.12-008|AC004080.12-006|AC004080.12-011|AC004080.12-004|AC004080.12-001|AC004080.12-005|AC004080.12-003|AC004080.12-002|AC004080.12-007	chr7	rs10486483	0.247	Intergenic
chr6	ZNRD1-002|ZNRD1-005|ZNRD1-001|ZNRD1-006	chr6	rs9258260	0.104	HLA-F, MOG, HLA-G, GABBR1, HLA-H, UBD, HLA-A	chr21	NRIP1-001|NRIP1-002|NRIP1-004|NRIP1-201	chr21	rs1736020	0.579	intergenic
chr6	XXbac-BPG250I8.13-001	chr6	rs9258260	0.104	HLA-F, MOG, HLA-G, GABBR1, HLA-H, UBD, HLA-A	chr10	ADO-201	chr10	rs10995271	0.39	ZNF365
chr21	NRIP1-001|NRIP1-002|NRIP1-004|NRIP1-201	chr21	rs1736020	0.579	intergenic	chr13	TNFSF11-002|TNFSF11-001|TNFSF11-202|TNFSF11-201|TNFSF11-203	chr13	rs2062305	0.346	TNFSF11
chr21	USP25-001|USP25-002|USP25-003|USP25-005|USP25-006|USP25-201	chr21	rs1736020	0.579	intergenic	chr2	SLC9A4-001	chr2	rs2058660	0.231	IL18RAP,IL12RL2,IL18R1,IL1RL1
chr4	AC098680.1-201	chr4	rs1487630	NR	TBC1D1	chr5	IL12B-001	chr5	rs6556412	0.332	IL12B
chr4	KLF3-001|KLF3-002	chr4	rs1487630	NR	TBC1D1	chr5	IL12B-001	chr5	rs10045431	NR	IL12B
chr1	REG4-002|REG4-001|REG4-005|REG4-004|REG4-201	chr1	rs3897478	0.891	ADAM30	chr5	CPEB4-001|CPEB4-003|CPEB4-002|CPEB4-004|CPEB4-008|CPEB4-005|CPEB4-006	chr5	rs359457	0.571	CPEB4
chr2	AC108025.2-001|AC108025.2-002	chr2	rs11894081	0.55	SOX11	chr5	BOD1-001|BOD1-002|BOD1-006|BOD1-005|BOD1-003	chr5	rs359457	0.571	CPEB4
chr2	U6.615-201	chr2	rs11894081	0.55	SOX11	chr6	RSPH3-001|RSPH3-002|RSPH3-201|RSPH3-202	chr6	rs212388	0.41	TAGAP
chr2	PLCL1-006|PLCL1-201	chr2	rs6738825	0.473	PLCL1	chr14	CTD-2325P2.3-001	chr14	rs4902642	0.584	ZFP36L1
chr2	SF3B1-001|SF3B1-012|SF3B1-005|SF3B1-014|SF3B1-004	chr2	rs6738825	0.473	PLCL1	chr1	TNFSF18-001|TNFSF18-201	chr1	rs7517810	0.246	TNFSF18,TNFSF4,FASLG
chr4	RP11-498M5.2-001	chr4	rs13126505	0.096	Intergenic	chr5	LIX1-001|LIX1-002	chr5	rs2549794	0.409	ERAP2,LRAP
chr5	U1.4-201	chr5	rs1992660	0.39	PTGER4	chr5	CTD-2260A17.1-001	chr5	rs2549794	0.409	ERAP2,LRAP
chr6	SOX4-201|SOX4-202	chr6	rs12663356	0.533	Intergenic	chr11	FCHSD2-001|FCHSD2-003|FCHSD2-002|FCHSD2-007|FCHSD2-008|FCHSD2-004|FCHSD2-010|FCHSD2-005	chr11	rs72981516	0.12	ATG16L2, FCHSD2
chr8	TRIB1-001|TRIB1-002|TRIB1-003	chr8	rs1551398	0.62	Intergenic	chr21	SNORA62.6-201	chr21	rs2836754	0.35	Intergenic
chr11	SLC6A5-001	chr11	rs1793004	0.27	NELL1	chr21	ETS2-001|ETS2-002|ETS2-003|ETS2-004	chr21	rs2836754	0.35	Intergenic
chr13	AKAP11-001	chr13	rs2062305	0.346	TNFSF11	chr21	ERG-005|ERG-009|ERG-001|ERG-004|ERG-007|ERG-002|ERG-008|ERG-014|ERG-013|ERG-202|ERG-201	chr21	rs2836754	0.35	Intergenic
chr13	TNFSF11-002|TNFSF11-001|TNFSF11-202|TNFSF11-201|TNFSF11-203	chr13	rs2062305	0.346	TNFSF11	chr2	SP140-002|SP140-004|SP140-009|SP140-003|SP140-204|SP140-203|SP140-205|SP140-202|SP140-201	chr2	rs7423615	0.187	SP140
chr13	EPSTI1-003|EPSTI1-001|EPSTI1-010|EPSTI1-008	chr13	rs2062305	0.346	TNFSF11	chr2	SLC16A14-001|SLC16A14-002|SLC16A14-003|SLC16A14-005|SLC16A14-004	chr2	rs7423615	0.187	SP140
chr13	U6.527-201	chr13	rs2062305	0.346	TNFSF11	chr7	IKZF1-202|IKZF1-201|IKZF1-003|IKZF1-002|IKZF1-007|IKZF1-205|IKZF1-203|IKZF1-204|IKZF1-006|IKZF1-004|IKZF1-001	chr7	rs1456893	0.68	Intergenic
chr13	WBP4-001|WBP4-201	chr13	rs2062305	0.346	TNFSF11	chr7	AC020743.2-001	chr7	rs1456893	0.68	Intergenic
chr17	WSB1-001|WSB1-002|WSB1-201	chr17	rs2945412	0.587	LGALS9,NOS2	chr5	AC116366.6-001	chr5	rs12521868	0.422	SLC22A4,SLC22A5,IRF1,IL3
chr2	SLC9A4-001	chr2	rs2058660	0.231	IL18RAP,IL12RL2,IL18R1,IL1RL1	chr5	IL12B-001	chr5	rs6887695	0.32	IL12B
chr2	AC005035.1-201	chr2	rs2058660	0.231	IL18RAP,IL12RL2,IL18R1,IL1RL1	chr8	U6.673-201	chr8	rs7015630	0.739	RIPK2
chr2	SLC9A2-001	chr2	rs2058660	0.231	IL18RAP,IL12RL2,IL18R1,IL1RL1	chr8	DECR1-001|DECR1-008|DECR1-003|DECR1-013|DECR1-014	chr8	rs7015630	0.739	RIPK2
chr2	AC007271.3-001	chr2	rs2058660	0.231	IL18RAP,IL12RL2,IL18R1,IL1RL1	chr10	CUL2-001|CUL2-002|CUL2-005|CUL2-006|CUL2-007|CUL2-004|CUL2-202|CUL2-201	chr10	rs17582416	0.35	Intergenic
chr5	IL12B-001	chr5	rs6556412	0.332	IL12B	chr10	ADO-201	chr10	rs7076156	0.751	ZNF365, ERG2, ADO
chr5	UBLCP1-001	chr5	rs6556412	0.332	IL12B	chr10	ADO-201	chr10	rs224136	0.81	Intergenic
chr2	B3GNT2-001|B3GNT2-002	chr2	rs10865331	0.37	Intergenic	chr15	RASGRP1-201|RASGRP1-205|RASGRP1-206|RASGRP1-203|RASGRP1-204|RASGRP1-207|RASGRP1-202	chr15	rs16967103	0.203	RASGRP1,SPRED1
chr2	COMMD1-001|COMMD1-006|COMMD1-005|COMMD1-008|COMMD1-201	chr2	rs10865331	0.37	Intergenic	chr1	U6.1324-201	chr1	rs7517847	0.4	IL23R
chr5	RP11-58B2.1-001|RP11-58B2.1-002	chr5	rs7705924	0.066	SLCO6A1	chr1	C1orf141-004|C1orf141-001|C1orf141-003|C1orf141-203|C1orf141-204|C1orf141-202|C1orf141-201	chr1	rs7517847	0.4	IL23R
chr5	IL12B-001	chr5	rs10045431	NR	IL12B	chr1	U4atac.9-201	chr1	rs11805303	0.32	IL23R
chr5	UBLCP1-001	chr5	rs10045431	NR	IL12B	chr5	RP11-79P5.5-001	chr5	rs7702331	0.621	Intergenic
chr5	CTB-11I22.1-001	chr5	rs10045431	NR	IL12B	chr5	TMEM171-001|TMEM171-002	chr5	rs7702331	0.621	Intergenic
chr5	CPEB4-001|CPEB4-003|CPEB4-002|CPEB4-004|CPEB4-008|CPEB4-005|CPEB4-006	chr5	rs359457	0.571	CPEB4	chr5	AC116366.5-001|AC116366.5-002	chr5	rs6596075	0.17	Intergenic
chr5	C5orf47-001	chr5	rs359457	0.571	CPEB4	chr5	RAD50-006|RAD50-001|RAD50-003|RAD50-005|RAD50-009|RAD50-201	chr5	rs6596075	0.17	Intergenic
chr5	BOD1-001|BOD1-002|BOD1-006|BOD1-005|BOD1-003	chr5	rs359457	0.571	CPEB4	chr5	RNU7-15P-201	chr5	rs6596075	0.17	Intergenic
chr5	RP11-619L12.3-001	chr5	rs359457	0.571	CPEB4	chr5	RNF14-003|RNF14-004|RNF14-005|RNF14-001|RNF14-010|RNF14-002|RNF14-013|RNF14-006|RNF14-008|RNF14-007|RNF14-202|RNF14-201|RNF14-205|RNF14-203|RNF14-204	chr5	rs11167764	0.796	NDFIP1
chr5	CPEB4-001|CPEB4-003|CPEB4-002|CPEB4-004|CPEB4-008|CPEB4-005|CPEB4-006	chr5	rs17695092	0.703	CPEB4	chr5	GNPDA1-013|GNPDA1-001|GNPDA1-002|GNPDA1-003|GNPDA1-004|GNPDA1-014|GNPDA1-012|GNPDA1-006|GNPDA1-007|GNPDA1-008|GNPDA1-201|GNPDA1-202	chr5	rs11167764	0.796	NDFIP1
chr5	BOD1-001|BOD1-002|BOD1-006|BOD1-005|BOD1-003	chr5	rs17695092	0.703	CPEB4	chr5	ZNF300-002|ZNF300-001|ZNF300-203|ZNF300-201|ZNF300-202	chr5	rs1000113	0.07	IRGM
chr5	RP11-619L12.4-001|RP11-619L12.4-002|RP11-619L12.4-003	chr5	rs17695092	0.703	CPEB4	chr5	ZNF300-002|ZNF300-001|ZNF300-203|ZNF300-201|ZNF300-202	chr5	rs11747270	0.09	IRGM
chr5	RP11-619L12.3-001	chr5	rs17695092	0.703	CPEB4	chr5	GPX3-001|GPX3-004|GPX3-010|GPX3-003|GPX3-008|GPX3-201	chr5	rs11747270	0.09	IRGM
chr6	RSPH3-001|RSPH3-002|RSPH3-201|RSPH3-202	chr6	rs212388	0.41	TAGAP	chr10	KLF6-001|KLF6-002|KLF6-202|KLF6-201	chr10	rs6601764	0.41	NR
chr6	DYNLT1-001|DYNLT1-002|DYNLT1-003	chr6	rs212388	0.41	TAGAP	chr16	SNX20-001|SNX20-002|SNX20-202|SNX20-201	chr16	rs17221417	0.29	NOD2
chr6	SNORA29-201	chr6	rs212388	0.41	TAGAP	chr16	CYLD-204|CYLD-201|CYLD-203|CYLD-202	chr16	rs17221417	0.29	NOD2
chr6	RP11-732M18.2-001	chr6	rs212388	0.41	TAGAP	chr21	DNAJC28-002|DNAJC28-001|DNAJC28-004	chr21	rs2834215	0.58	IFNGR2
chr14	CTD-2325P2.3-001	chr14	rs4902642	0.584	ZFP36L1	chr6	RP1-167A14.2-001	chr6	rs2301436	NR	CCR6,FGFR10P,RNASE2
chr1	CENPL-001|CENPL-003|CENPL-002	chr1	rs7517810	0.246	TNFSF18,TNFSF4,FASLG	chr6	TCP10L2-002|TCP10L2-001	chr6	rs2301436	NR	CCR6,FGFR10P,RNASE2
chr1	RP1-15D23.2-001	chr1	rs7517810	0.246	TNFSF18,TNFSF4,FASLG	chr6	CCR6-002|CCR6-001|CCR6-201	chr6	rs2301436	NR	CCR6,FGFR10P,RNASE2
chr1	RP1-15D23.2-001	chr1	rs9286879	0.249	FASLG,TNFSF18	chr1	UTS2-001|UTS2-002|UTS2-003|UTS2-201	chr1	rs2797685	0.19	VAMP3
chr1	TNFSF18-001|TNFSF18-201	chr1	rs12035082	0.4	Intergenic	chr1	PER3-003|PER3-001|PER3-002|PER3-201	chr1	rs2797685	0.19	VAMP3
chr6	PSMG4-001|PSMG4-004|PSMG4-002|PSMG4-006|PSMG4-003|PSMG4-008|PSMG4-007	chr6	rs17309827	0.639	intergenic	chr1	TNFRSF9-001	chr1	rs2797685	0.19	VAMP3
chr6	AL445309.1-201	chr6	rs17309827	0.639	intergenic	chr1	VAMP3-001	chr1	rs2797685	0.19	VAMP3
chr8	C8orf84-001	chr8	rs12677663	0.659	C8orf84, TERF1, RPL7, RDH10, KCNB2	chr2	PEX13-002|PEX13-005|PEX13-001|PEX13-003	chr2	rs13003464	0.4	REL, AHSA2
chr8	AC008598.1-201	chr8	rs12677663	0.659	C8orf84, TERF1, RPL7, RDH10, KCNB2	chr2	REL-001|REL-002	chr2	rs13003464	0.4	REL, AHSA2
chr10	IPMK-001	chr10	rs1819658	0.774	UBE2D1	chr2	KIAA1841-003|KIAA1841-001|KIAA1841-201|KIAA1841-202	chr2	rs13003464	0.4	REL, AHSA2
chr10	BICC1-002|BICC1-001	chr10	rs1819658	0.774	UBE2D1	chr5	DCTN4-001|DCTN4-003|DCTN4-002|DCTN4-013|DCTN4-009|DCTN4-012	chr5	rs13361189	0.08	IRGM
chr10	snoU13.328-201	chr10	rs1819658	0.774	UBE2D1	chr5	C5orf62-001	chr5	rs13361189	0.08	IRGM
chr10	TCERG1L-002	chr10	rs10734105	0.375	TCERG1L	chr6	TNXB-001|TNXB-006|TNXB-007|TNXB-003|TNXB-201	chr6	rs9267911	0.479	PBX2, NOTCH4
chr12	SLC2A13-001|SLC2A13-002	chr12	rs11175593	0.02	LRRK2, MUC19	chr6	AGPAT1-008|AGPAT1-004|AGPAT1-006|AGPAT1-003|AGPAT1-005|AGPAT1-001|AGPAT1-201|AGPAT1-202	chr6	rs9267911	0.479	PBX2, NOTCH4
chr19	LRP3-201|LRP3-202	chr19	rs736289	0.612	intergenic	chr21	IFNGR2-001|IFNGR2-002|IFNGR2-007|IFNGR2-005	chr21	rs2284553	0.599	IFNGR2,IFNAR1,IFNAR2,IL10RB,GART,TMEM50B
chr19	CEBPG-201	chr19	rs736289	0.612	intergenic	chr21	IFNAR2-004|IFNAR2-001|IFNAR2-002|IFNAR2-003|IFNAR2-009|IFNAR2-010|IFNAR2-008|IFNAR2-201	chr21	rs2284553	0.599	IFNGR2,IFNAR1,IFNAR2,IL10RB,GART,TMEM50B
chr19	CHST8-202|CHST8-203|CHST8-201	chr19	rs736289	0.612	intergenic	chr21	AP000302.58-001	chr21	rs2284553	0.599	IFNGR2,IFNAR1,IFNAR2,IL10RB,GART,TMEM50B
chr19	WDR88-201|WDR88-202	chr19	rs736289	0.612	intergenic	chr2	AC009973.1-201	chr2	rs6716753	0.196	SP140
chr5	LNPEP-001|LNPEP-002	chr5	rs2549794	0.409	ERAP2,LRAP	chr2	AC093171.1-001	chr2	rs6716753	0.196	SP140
chr5	ERAP2-001|ERAP2-002|ERAP2-003|ERAP2-006|ERAP2-005|ERAP2-007|ERAP2-008|ERAP2-011	chr5	rs2549794	0.409	ERAP2,LRAP	chr2	U6.65-201	chr2	rs6716753	0.196	SP140
chr5	CTD-2260A17.1-001	chr5	rs2549794	0.409	ERAP2,LRAP	chr11	RTN4RL2-001|RTN4RL2-003|RTN4RL2-002	chr11	rs11229030	0.305	SLC43A3, PRG2, PRG3
chr5	ERAP1-001|ERAP1-002|ERAP1-008|ERAP1-005|ERAP1-004|ERAP1-003|ERAP1-201	chr5	rs2549794	0.409	ERAP2,LRAP	chr11	SSRP1-001|SSRP1-004|SSRP1-003	chr11	rs11229030	0.305	SLC43A3, PRG2, PRG3
chr5	U1.62-201	chr5	rs2549794	0.409	ERAP2,LRAP	chr11	SLC43A1-001|SLC43A1-002|SLC43A1-010|SLC43A1-005|SLC43A1-003	chr11	rs11229030	0.305	SLC43A3, PRG2, PRG3
chr5	CTD-2215E18.1-001	chr5	rs2549794	0.409	ERAP2,LRAP	chr11	snoU13.199-201	chr11	rs11229030	0.305	SLC43A3, PRG2, PRG3
chr5	LIX1-001|LIX1-002	chr5	rs2549794	0.409	ERAP2,LRAP	chr11	SERPING1-004|SERPING1-001|SERPING1-003|SERPING1-006|SERPING1-005|SERPING1-007|SERPING1-002|SERPING1-201	chr11	rs11229030	0.305	SLC43A3, PRG2, PRG3
chr5	CTD-2215E18.2-001	chr5	rs2549794	0.409	ERAP2,LRAP	chr22	EP300-001	chr22	rs4820425	0.24	RBX1, EP300
chr11	RP11-800A3.2-001	chr11	rs72981516	0.12	ATG16L2, FCHSD2	chr22	U6.1262-201	chr22	rs4820425	0.24	RBX1, EP300
chr11	FCHSD2-001|FCHSD2-003|FCHSD2-002|FCHSD2-007|FCHSD2-008|FCHSD2-004|FCHSD2-010|FCHSD2-005	chr11	rs72981516	0.12	ATG16L2, FCHSD2	chr2	C2orf82-007|C2orf82-006|C2orf82-001|C2orf82-003|C2orf82-201	chr2	rs10210302	0.48	ATG16L1
chr11	U6.408-201	chr11	rs72981516	0.12	ATG16L2, FCHSD2	chr2	ATG16L1-012|ATG16L1-001|ATG16L1-007|ATG16L1-004|ATG16L1-006|ATG16L1-013|ATG16L1-003|ATG16L1-005|ATG16L1-202|ATG16L1-201	chr2	rs10210302	0.48	ATG16L1
chr11	P2RY6-001|P2RY6-002|P2RY6-003|P2RY6-004|P2RY6-009|P2RY6-005|P2RY6-006|P2RY6-007|P2RY6-010|P2RY6-011|P2RY6-008	chr11	rs72981516	0.12	ATG16L2, FCHSD2	chr2	SCARNA5-201	chr2	rs10210302	0.48	ATG16L1
chr11	RELT-001|RELT-006|RELT-002|RELT-201	chr11	rs72981516	0.12	ATG16L2, FCHSD2	chr2	INPP5D-002|INPP5D-005|INPP5D-006|INPP5D-001|INPP5D-015|INPP5D-013|INPP5D-201|INPP5D-204|INPP5D-202|INPP5D-203	chr2	rs10210302	0.48	ATG16L1
chr11	ARAP1-AS1-001	chr11	rs72981516	0.12	ATG16L2, FCHSD2	chr2	SAG-007|SAG-001|SAG-008|SAG-201|SAG-203|SAG-202	chr2	rs10210302	0.48	ATG16L1
chr21	SNORA62.6-201	chr21	rs2836754	0.35	Intergenic	chr17	AC107993.1-201	chr17	rs9891119	NR	STAT3
chr21	ERG-005|ERG-009|ERG-001|ERG-004|ERG-007|ERG-002|ERG-008|ERG-014|ERG-013|ERG-202|ERG-201	chr21	rs2836754	0.35	Intergenic	chr17	PTRF-201|PTRF-202	chr17	rs9891119	NR	STAT3
chr1	AL023096.1-201	chr1	rs7551188	NR	RUNX3	chr17	ATP6V0A1-202|ATP6V0A1-206|ATP6V0A1-203|ATP6V0A1-204|ATP6V0A1-205|ATP6V0A1-201	chr17	rs9891119	NR	STAT3
chr1	RHCE-004|RHCE-005|RHCE-025|RHCE-023|RHCE-001|RHCE-002|RHCE-203|RHCE-207|RHCE-206|RHCE-202|RHCE-201|RHCE-204|RHCE-205	chr1	rs7551188	NR	RUNX3	chr17	U7.28-201	chr17	rs9891119	NR	STAT3
chr1	RP4-706G24.1-001	chr1	rs7551188	NR	RUNX3	chr17	STAT5B-001|STAT5B-003	chr17	rs9891119	NR	STAT3
chr1	C1orf130-001	chr1	rs7551188	NR	RUNX3	chr17	AC003104.1-001	chr17	rs9891119	NR	STAT3
chr2	SP140-002|SP140-004|SP140-009|SP140-003|SP140-204|SP140-203|SP140-205|SP140-202|SP140-201	chr2	rs7423615	0.187	SP140	chr17	KCNH4-201	chr17	rs9891119	NR	STAT3
chr2	AC009950.2-001	chr2	rs7423615	0.187	SP140	chr19	SBNO2-202|SBNO2-203|SBNO2-201	chr19	rs2024092	0.215	GPX4,HMHA1
chr2	SLC16A14-001|SLC16A14-002|SLC16A14-003|SLC16A14-005|SLC16A14-004	chr2	rs7423615	0.187	SP140	chr19	POLR2E-201	chr19	rs2024092	0.215	GPX4,HMHA1
chr2	U6.221-201	chr2	rs7423615	0.187	SP140	chr16	DPEP3-001	chr16	rs11574514	0.045	PSMB10
chr2	U6.65-201	chr2	rs7423615	0.187	SP140	chr16	NRN1L-001	chr16	rs11574514	0.045	PSMB10
chr2	FBXO36-002|FBXO36-001|FBXO36-003	chr2	rs7423615	0.187	SP140	chr16	PSKH1-001	chr16	rs11574514	0.045	PSMB10
chr2	AC093171.1-001	chr2	rs7423615	0.187	SP140	chr16	EDC4-201|EDC4-001	chr16	rs11574514	0.045	PSMB10
chr2	SPATA3-002|SPATA3-001|SPATA3-003|SPATA3-008|SPATA3-006|SPATA3-007|SPATA3-009|SPATA3-201	chr2	rs7423615	0.187	SP140	chr16	NFATC3-001|NFATC3-002|NFATC3-003|NFATC3-201	chr16	rs11574514	0.045	PSMB10
chr7	IKZF1-202|IKZF1-201|IKZF1-003|IKZF1-002|IKZF1-007|IKZF1-205|IKZF1-203|IKZF1-204|IKZF1-006|IKZF1-004|IKZF1-001	chr7	rs1456893	0.68	Intergenic	chr16	AC040162.1-201	chr16	rs11574514	0.045	PSMB10
chr7	AC124014.1-201	chr7	rs1456893	0.68	Intergenic	chr19	RAVER1-201|RAVER1-202	chr19	rs12720356	0.084	TYK2,ICAM1,ICAM3
chr7	C7orf72-001	chr7	rs1456893	0.68	Intergenic	chr19	ZGLP1-001|ZGLP1-002	chr19	rs12720356	0.084	TYK2,ICAM1,ICAM3
chr7	ZPBP-001|ZPBP-003|ZPBP-006	chr7	rs1456893	0.68	Intergenic	chr19	MRPL4-201|MRPL4-202|MRPL4-203	chr19	rs12720356	0.084	TYK2,ICAM1,ICAM3
chr2	TMEM17-001	chr2	rs6545946	0.77	TMEM17, EHBP1, CPAMD8, AK3	chr19	ICAM4-201|ICAM4-202|ICAM4-203	chr19	rs12720356	0.084	TYK2,ICAM1,ICAM3
chr2	EHBP1-002|EHBP1-010|EHBP1-013|EHBP1-014|EHBP1-005|EHBP1-011|EHBP1-003|EHBP1-001|EHBP1-007|EHBP1-016|EHBP1-015|EHBP1-017|EHBP1-201|EHBP1-202	chr2	rs6545946	0.77	TMEM17, EHBP1, CPAMD8, AK3
chr2	AC092155.4-001|AC092155.4-003	chr2	rs6545946	0.77	TMEM17, EHBP1, CPAMD8, AK3
chr2	COMMD1-001|COMMD1-006|COMMD1-005|COMMD1-008|COMMD1-201	chr2	rs6545946	0.77	TMEM17, EHBP1, CPAMD8, AK3
chr5	AC116366.6-001	chr5	rs12521868	0.422	SLC22A4,SLC22A5,IRF1,IL3
chr5	IRF1-001|IRF1-008|IRF1-002|IRF1-010	chr5	rs12521868	0.422	SLC22A4,SLC22A5,IRF1,IL3
chr5	RAD50-006|RAD50-001|RAD50-003|RAD50-005|RAD50-009|RAD50-201	chr5	rs12521868	0.422	SLC22A4,SLC22A5,IRF1,IL3
chr5	IL4-001|IL4-002	chr5	rs12521868	0.422	SLC22A4,SLC22A5,IRF1,IL3
chr5	SLC22A4-001	chr5	rs12521868	0.422	SLC22A4,SLC22A5,IRF1,IL3
chr5	IL12B-001	chr5	rs6887695	0.32	IL12B
chr5	CTB-11I22.1-001	chr5	rs6887695	0.32	IL12B
chr5	UBLCP1-001	chr5	rs6887695	0.32	IL12B
chr5	SNORA68.5-201	chr5	rs6887695	0.32	IL12B
chr8	U6.673-201	chr8	rs7015630	0.739	RIPK2
chr8	DECR1-001|DECR1-008|DECR1-003|DECR1-013|DECR1-014	chr8	rs7015630	0.739	RIPK2
chr10	CUL2-001|CUL2-002|CUL2-005|CUL2-006|CUL2-007|CUL2-004|CUL2-202|CUL2-201	chr10	rs17582416	0.35	Intergenic
chr10	ADO-201	chr10	rs7076156	0.751	ZNF365, ERG2, ADO
chr10	ADO-201	chr10	rs224136	0.81	Intergenic
chr10	U6.26-201	chr10	rs224136	0.81	Intergenic
chr10	ARID5B-001|ARID5B-002	chr10	rs224136	0.81	Intergenic
chr15	RASGRP1-201|RASGRP1-205|RASGRP1-206|RASGRP1-203|RASGRP1-204|RASGRP1-207|RASGRP1-202	chr15	rs16967103	0.203	RASGRP1,SPRED1
chr15	C15orf53-001	chr15	rs16967103	0.203	RASGRP1,SPRED1
chr15	FAM98B-001|FAM98B-201	chr15	rs16967103	0.203	RASGRP1,SPRED1
chr2	SCARNA6-201	chr2	rs12994997	0.523	ATG16L1, INPP5D
chr2	C2orf82-007|C2orf82-006|C2orf82-001|C2orf82-003|C2orf82-201	chr2	rs12994997	0.523	ATG16L1, INPP5D
chr2	KCNJ13-001|KCNJ13-003|KCNJ13-002|KCNJ13-005|KCNJ13-004	chr2	rs12994997	0.523	ATG16L1, INPP5D
chr2	ATG16L1-012|ATG16L1-001|ATG16L1-007|ATG16L1-004|ATG16L1-006|ATG16L1-013|ATG16L1-003|ATG16L1-005|ATG16L1-202|ATG16L1-201	chr2	rs12994997	0.523	ATG16L1, INPP5D
chr2	SAG-007|SAG-001|SAG-008|SAG-201|SAG-203|SAG-202	chr2	rs12994997	0.523	ATG16L1, INPP5D
chr2	USP40-001|USP40-017|USP40-013|USP40-005|USP40-004|USP40-015|USP40-002|USP40-202|USP40-201	chr2	rs12994997	0.523	ATG16L1, INPP5D
chr4	ZAR1-001	chr4	rs6837335	0.647	TXK,TEC,SLC10A4
chr4	U6.123-201	chr4	rs6837335	0.647	TXK,TEC,SLC10A4
chr4	TXK-001|TXK-002|TXK-015	chr4	rs6837335	0.647	TXK,TEC,SLC10A4
chr4	OCIAD1-020|OCIAD1-007|OCIAD1-022|OCIAD1-023|OCIAD1-009|OCIAD1-011|OCIAD1-024|OCIAD1-010|OCIAD1-001|OCIAD1-002|OCIAD1-039|OCIAD1-042|OCIAD1-043|OCIAD1-005|OCIAD1-004|OCIAD1-046|OCIAD1-047|OCIAD1-048|OCIAD1-049|OCIAD1-050|OCIAD1-006|OCIAD1-018|OCIAD1-201	chr4	rs6837335	0.647	TXK,TEC,SLC10A4
chr5	SYNPO-002|SYNPO-003|SYNPO-001|SYNPO-004	chr5	rs7714584	0.088	IRGM
chr5	DCTN4-001|DCTN4-003|DCTN4-002|DCTN4-013|DCTN4-009|DCTN4-012	chr5	rs7714584	0.088	IRGM
chr5	GPX3-001|GPX3-004|GPX3-010|GPX3-003|GPX3-008|GPX3-201	chr5	rs7714584	0.088	IRGM
chr5	RBM22-001|RBM22-002|RBM22-009|RBM22-007|RBM22-201	chr5	rs7714584	0.088	IRGM
chr5	C5orf62-001	chr5	rs7714584	0.088	IRGM
chr5	AC034205.1-201	chr5	rs7714584	0.088	IRGM
chr7	AC005017.1-001|AC005017.1-002|AC005017.1-003	chr7	rs864745	0.497	CREB5,JAZF1
chr7	EVX1-001|EVX1-003|EVX1-004	chr7	rs864745	0.497	CREB5,JAZF1
chr7	CUL1-001|CUL1-201|CUL1-202|CUL1-203	chr7	rs7807268	0.46	NR
chr7	C7orf33-001	chr7	rs7807268	0.46	NR
chr7	PDIA4-001|PDIA4-002	chr7	rs7807268	0.46	NR
chr7	EZH2-006|EZH2-004|EZH2-008|EZH2-010|EZH2-007|EZH2-001|EZH2-202|EZH2-201	chr7	rs7807268	0.46	NR
chr1	U6.1324-201	chr1	rs7517847	0.4	IL23R
chr1	U4atac.9-201	chr1	rs7517847	0.4	IL23R
chr1	U6.927-201	chr1	rs7517847	0.4	IL23R
chr1	IL12RB2-001|IL12RB2-002|IL12RB2-203|IL12RB2-201|IL12RB2-202	chr1	rs7517847	0.4	IL23R
chr1	GADD45A-001|GADD45A-003	chr1	rs7517847	0.4	IL23R
chr1	C1orf141-004|C1orf141-001|C1orf141-003|C1orf141-203|C1orf141-204|C1orf141-202|C1orf141-201	chr1	rs7517847	0.4	IL23R
chr1	SNORA31.13-201	chr1	rs7517847	0.4	IL23R
chr1	U6.721-201	chr1	rs7517847	0.4	IL23R
chr1	GNG12-001	chr1	rs7517847	0.4	IL23R
chr6	RP11-514O12.4-001	chr6	rs415890	0.522	CCR6
chr6	CCR6-002|CCR6-001|CCR6-201	chr6	rs415890	0.522	CCR6
chr6	RP11-514O12.2-001	chr6	rs415890	0.522	CCR6
chr6	TCP10L2-002|TCP10L2-001	chr6	rs415890	0.522	CCR6
chr6	GPR31-001	chr6	rs415890	0.522	CCR6
chr1	IL12RB2-001|IL12RB2-002|IL12RB2-203|IL12RB2-201|IL12RB2-202	chr1	rs11805303	0.32	IL23R
chr1	C1orf141-004|C1orf141-001|C1orf141-003|C1orf141-203|C1orf141-204|C1orf141-202|C1orf141-201	chr1	rs11805303	0.32	IL23R
chr1	SNORA31.13-201	chr1	rs11805303	0.32	IL23R
chr1	U4atac.9-201	chr1	rs11805303	0.32	IL23R
chr1	U6.927-201	chr1	rs11805303	0.32	IL23R
chr1	WDR78-001|WDR78-007|WDR78-003|WDR78-011|WDR78-009|WDR78-006|WDR78-004|WDR78-201	chr1	rs11805303	0.32	IL23R
chr1	GADD45A-001|GADD45A-003	chr1	rs11805303	0.32	IL23R
chr1	U6.721-201	chr1	rs11805303	0.32	IL23R
chr1	GNG12-001	chr1	rs11805303	0.32	IL23R
chr1	TCTEX1D1-001	chr1	rs11805303	0.32	IL23R
chr5	TMEM171-001|TMEM171-002	chr5	rs7702331	0.621	Intergenic
chr5	RP11-79P5.5-001	chr5	rs7702331	0.621	Intergenic
chr5	IRF1-001|IRF1-008|IRF1-002|IRF1-010	chr5	rs6596075	0.17	Intergenic
chr5	AC116366.5-001|AC116366.5-002	chr5	rs6596075	0.17	Intergenic
chr5	CCNI2-001	chr5	rs6596075	0.17	Intergenic
chr5	SHROOM1-003|SHROOM1-002|SHROOM1-007|SHROOM1-001	chr5	rs6596075	0.17	Intergenic
chr5	AC004237.1-001	chr5	rs6596075	0.17	Intergenic
chr5	AC116366.6-001	chr5	rs6596075	0.17	Intergenic
chr5	AC004041.2-003|AC004041.2-001|AC004041.2-002|AC004041.2-004	chr5	rs6596075	0.17	Intergenic
chr5	CSF2-001	chr5	rs6596075	0.17	Intergenic
chr5	IL4-001|IL4-002	chr5	rs6596075	0.17	Intergenic
chr5	SLC22A4-001	chr5	rs6596075	0.17	Intergenic
chr5	HSPA4-001|HSPA4-201|HSPA4-202	chr5	rs6596075	0.17	Intergenic
chr5	RAD50-006|RAD50-001|RAD50-003|RAD50-005|RAD50-009|RAD50-201	chr5	rs6596075	0.17	Intergenic
chr5	GNPDA1-013|GNPDA1-001|GNPDA1-002|GNPDA1-003|GNPDA1-004|GNPDA1-014|GNPDA1-012|GNPDA1-006|GNPDA1-007|GNPDA1-008|GNPDA1-201|GNPDA1-202	chr5	rs11167764	0.796	NDFIP1
chr5	ARAP3-007|ARAP3-002|ARAP3-001|ARAP3-004|ARAP3-005	chr5	rs11167764	0.796	NDFIP1
chr5	KIAA0141-001|KIAA0141-003|KIAA0141-005|KIAA0141-002	chr5	rs11167764	0.796	NDFIP1
chr5	RNF14-003|RNF14-004|RNF14-005|RNF14-001|RNF14-010|RNF14-002|RNF14-013|RNF14-006|RNF14-008|RNF14-007|RNF14-202|RNF14-201|RNF14-205|RNF14-203|RNF14-204	chr5	rs11167764	0.796	NDFIP1
chr5	FCHSD1-001|FCHSD1-003|FCHSD1-005|FCHSD1-011|FCHSD1-002	chr5	rs11167764	0.796	NDFIP1
chr5	HDAC3-001|HDAC3-017|HDAC3-016	chr5	rs11167764	0.796	NDFIP1
chr5	AC005370.1-201	chr5	rs11167764	0.796	NDFIP1
chr5	PCDH1-003|PCDH1-002|PCDH1-001|PCDH1-005|PCDH1-007|PCDH1-201|PCDH1-202	chr5	rs11167764	0.796	NDFIP1
chr5	GPX3-001|GPX3-004|GPX3-010|GPX3-003|GPX3-008|GPX3-201	chr5	rs1000113	0.07	IRGM
chr5	ZNF300-002|ZNF300-001|ZNF300-203|ZNF300-201|ZNF300-202	chr5	rs1000113	0.07	IRGM
chr5	DCTN4-001|DCTN4-003|DCTN4-002|DCTN4-013|DCTN4-009|DCTN4-012	chr5	rs1000113	0.07	IRGM
chr5	C5orf62-001	chr5	rs1000113	0.07	IRGM
chr5	RBM22-001|RBM22-002|RBM22-009|RBM22-007|RBM22-201	chr5	rs1000113	0.07	IRGM
chr5	RPS14-001|RPS14-006|RPS14-005|RPS14-007|RPS14-201	chr5	rs1000113	0.07	IRGM
chr5	NDST1-007|NDST1-008|NDST1-001|NDST1-004|NDST1-002	chr5	rs1000113	0.07	IRGM
chr5	SLC36A2-001|SLC36A2-004|SLC36A2-005|SLC36A2-201	chr5	rs1000113	0.07	IRGM
chr5	ZNF300-002|ZNF300-001|ZNF300-203|ZNF300-201|ZNF300-202	chr5	rs11747270	0.09	IRGM
chr5	C5orf62-001	chr5	rs11747270	0.09	IRGM
chr5	DCTN4-001|DCTN4-003|DCTN4-002|DCTN4-013|DCTN4-009|DCTN4-012	chr5	rs11747270	0.09	IRGM
chr5	RPS14-001|RPS14-006|RPS14-005|RPS14-007|RPS14-201	chr5	rs11747270	0.09	IRGM
chr5	TCOF1-003|TCOF1-001|TCOF1-002|TCOF1-004|TCOF1-015|TCOF1-014|TCOF1-008|TCOF1-011|TCOF1-010|TCOF1-202|TCOF1-201	chr5	rs11747270	0.09	IRGM
chr10	KLF6-001|KLF6-002|KLF6-202|KLF6-201	chr10	rs6601764	0.41	NR
chr10	PITRM1-007|PITRM1-008|PITRM1-004|PITRM1-002|PITRM1-003|PITRM1-005|PITRM1-201|PITRM1-203|PITRM1-202	chr10	rs6601764	0.41	NR
chr10	RP11-184A2.2-001	chr10	rs6601764	0.41	NR
chr10	RP11-184A2.3-001	chr10	rs6601764	0.41	NR
chr16	SNX20-001|SNX20-002|SNX20-202|SNX20-201	chr16	rs17221417	0.29	NOD2
chr16	CYLD-204|CYLD-201|CYLD-203|CYLD-202	chr16	rs17221417	0.29	NOD2
chr16	snoU13.125-201	chr16	rs17221417	0.29	NOD2
chr16	BRD7-001|BRD7-002|BRD7-003	chr16	rs17221417	0.29	NOD2
chr16	AC007608.1-201	chr16	rs17221417	0.29	NOD2
chr16	NKD1-001	chr16	rs17221417	0.29	NOD2
chr21	IFNAR1-001|IFNAR1-003|IFNAR1-202|IFNAR1-201	chr21	rs2834215	0.58	IFNGR2
chr21	AP000295.9-001	chr21	rs2834215	0.58	IFNGR2
chr21	AP000302.58-001	chr21	rs2834215	0.58	IFNGR2
chr21	IFNAR2-004|IFNAR2-001|IFNAR2-002|IFNAR2-003|IFNAR2-009|IFNAR2-010|IFNAR2-008|IFNAR2-201	chr21	rs2834215	0.58	IFNGR2
chr21	C21orf54-001|C21orf54-201	chr21	rs2834215	0.58	IFNGR2
chr21	DNAJC28-002|DNAJC28-001|DNAJC28-004	chr21	rs2834215	0.58	IFNGR2
chr21	OLIG1-001|OLIG1-002|OLIG1-201	chr21	rs2834215	0.58	IFNGR2
chr17	U7.28-201	chr17	rs11871801	0.756	MLX,STAT3
chr17	ATP6V0A1-202|ATP6V0A1-206|ATP6V0A1-203|ATP6V0A1-204|ATP6V0A1-205|ATP6V0A1-201	chr17	rs11871801	0.756	MLX,STAT3
chr17	AC003104.1-001	chr17	rs11871801	0.756	MLX,STAT3
chr17	SNORA40.4-201	chr17	rs11871801	0.756	MLX,STAT3
chr17	STAT5B-001|STAT5B-003	chr17	rs11871801	0.756	MLX,STAT3
chr17	RAB5C-001|RAB5C-002|RAB5C-005|RAB5C-004|RAB5C-008|RAB5C-201	chr17	rs11871801	0.756	MLX,STAT3
chr17	RPL27-201	chr17	rs11871801	0.756	MLX,STAT3
chr17	KCNH4-201	chr17	rs11871801	0.756	MLX,STAT3
chr17	PSMC3IP-202|PSMC3IP-201	chr17	rs11871801	0.756	MLX,STAT3
chr17	CNP-001|CNP-002|CNP-004|CNP-201	chr17	rs11871801	0.756	MLX,STAT3
chr17	TUBG1-201	chr17	rs11871801	0.756	MLX,STAT3
chr17	DHX58-001|DHX58-002|DHX58-003|DHX58-201	chr17	rs11871801	0.756	MLX,STAT3
chr17	RAMP2-201	chr17	rs11871801	0.756	MLX,STAT3
chr17	CCDC56-201	chr17	rs11871801	0.756	MLX,STAT3
chr17	ZNF385C-004|ZNF385C-001	chr17	rs11871801	0.756	MLX,STAT3
chr17	KLHL11-001|KLHL11-201	chr17	rs11871801	0.756	MLX,STAT3
chr6	RP1-167A14.2-001	chr6	rs2301436	NR	CCR6,FGFR10P,RNASE2
chr6	TCP10L2-002|TCP10L2-001	chr6	rs2301436	NR	CCR6,FGFR10P,RNASE2
chr6	CCR6-002|CCR6-001|CCR6-201	chr6	rs2301436	NR	CCR6,FGFR10P,RNASE2
chr6	RP11-514O12.2-001	chr6	rs2301436	NR	CCR6,FGFR10P,RNASE2
chr6	RP11-514O12.4-001	chr6	rs2301436	NR	CCR6,FGFR10P,RNASE2
chr6	C6orf123-002	chr6	rs2301436	NR	CCR6,FGFR10P,RNASE2
chr1	UTS2-001|UTS2-002|UTS2-003|UTS2-201	chr1	rs2797685	0.19	VAMP3
chr1	PER3-003|PER3-001|PER3-002|PER3-201	chr1	rs2797685	0.19	VAMP3
chr1	VAMP3-001	chr1	rs2797685	0.19	VAMP3
chr1	PARK7-002|PARK7-001|PARK7-005|PARK7-006	chr1	rs2797685	0.19	VAMP3
chr1	TNFRSF9-001	chr1	rs2797685	0.19	VAMP3
chr1	ERRFI1-001	chr1	rs2797685	0.19	VAMP3
chr1	SLC45A1-001|SLC45A1-202|SLC45A1-201	chr1	rs2797685	0.19	VAMP3
chr1	RP5-1115A15.1-002|RP5-1115A15.1-001	chr1	rs2797685	0.19	VAMP3
chr1	RP4-549F15.1-001	chr1	rs2797685	0.19	VAMP3
chr1	RP11-312B8.1-001	chr1	rs2797685	0.19	VAMP3
chr2	REL-001|REL-002	chr2	rs13003464	0.4	REL, AHSA2
chr2	PEX13-002|PEX13-005|PEX13-001|PEX13-003	chr2	rs13003464	0.4	REL, AHSA2
chr2	PAPOLG-005|PAPOLG-201|PAPOLG-001	chr2	rs13003464	0.4	REL, AHSA2
chr2	AHSA2-002|AHSA2-001|AHSA2-009|AHSA2-201	chr2	rs13003464	0.4	REL, AHSA2
chr2	KIAA1841-003|KIAA1841-001|KIAA1841-201|KIAA1841-202	chr2	rs13003464	0.4	REL, AHSA2
chr2	USP34-002|USP34-001|USP34-005|USP34-006|USP34-201|USP34-202	chr2	rs13003464	0.4	REL, AHSA2
chr2	COMMD1-001|COMMD1-006|COMMD1-005|COMMD1-008|COMMD1-201	chr2	rs13003464	0.4	REL, AHSA2
chr1	ITLN1-001	chr1	rs4656940	0.801	CD244,ITLN1
chr1	ITLN2-001	chr1	rs4656940	0.801	CD244,ITLN1
chr1	LY9-001|LY9-005|LY9-002|LY9-003|LY9-007|LY9-004|LY9-203|LY9-201|LY9-204|LY9-202	chr1	rs4656940	0.801	CD244,ITLN1
chr1	SLAMF7-001|SLAMF7-003|SLAMF7-002|SLAMF7-201|SLAMF7-204|SLAMF7-202|SLAMF7-203	chr1	rs4656940	0.801	CD244,ITLN1
chr1	RP11-404F10.2-001	chr1	rs4656940	0.801	CD244,ITLN1
chr1	TSTD1-001|TSTD1-003|TSTD1-004|TSTD1-002	chr1	rs4656940	0.801	CD244,ITLN1
chr1	SLAMF1-001|SLAMF1-203|SLAMF1-201|SLAMF1-204|SLAMF1-202	chr1	rs4656940	0.801	CD244,ITLN1
chr1	DEDD-001|DEDD-002|DEDD-201|DEDD-205|DEDD-202|DEDD-204|DEDD-203	chr1	rs4656940	0.801	CD244,ITLN1
chr1	SDHC-001|SDHC-003|SDHC-005|SDHC-006|SDHC-007	chr1	rs4656940	0.801	CD244,ITLN1
chr5	DCTN4-001|DCTN4-003|DCTN4-002|DCTN4-013|DCTN4-009|DCTN4-012	chr5	rs13361189	0.08	IRGM
chr5	CTC-345K18.2-001	chr5	rs13361189	0.08	IRGM
chr5	GPX3-001|GPX3-004|GPX3-010|GPX3-003|GPX3-008|GPX3-201	chr5	rs13361189	0.08	IRGM
chr5	C5orf62-001	chr5	rs13361189	0.08	IRGM
chr5	RBM22-001|RBM22-002|RBM22-009|RBM22-007|RBM22-201	chr5	rs13361189	0.08	IRGM
chr5	CTB-140J7.2-001	chr5	rs13361189	0.08	IRGM
chr5	RPS14-001|RPS14-006|RPS14-005|RPS14-007|RPS14-201	chr5	rs13361189	0.08	IRGM
chr5	AC034205.1-201	chr5	rs13361189	0.08	IRGM
chr5	SLC36A2-001|SLC36A2-004|SLC36A2-005|SLC36A2-201	chr5	rs13361189	0.08	IRGM
chr16	SNX20-001|SNX20-002|SNX20-202|SNX20-201	chr16	rs2066847	0.024	NOD2,ADCY7
chr16	NKD1-001	chr16	rs2066847	0.024	NOD2,ADCY7
chr16	HEATR3-001|HEATR3-002	chr16	rs2066847	0.024	NOD2,ADCY7
chr16	BRD7-001|BRD7-002|BRD7-003	chr16	rs2066847	0.024	NOD2,ADCY7
chr16	TMEM188-203|TMEM188-202|TMEM188-201	chr16	rs2066847	0.024	NOD2,ADCY7
chr16	AC007608.1-201	chr16	rs2066847	0.024	NOD2,ADCY7
chr16	SNORA70.23-201	chr16	rs2066847	0.024	NOD2,ADCY7
chr6	AGER-004|AGER-002|AGER-001|AGER-008|AGER-007|AGER-204|AGER-207|AGER-203|AGER-201|AGER-205|AGER-202|AGER-206	chr6	rs9267911	0.479	PBX2, NOTCH4
chr6	FKBPL-001	chr6	rs9267911	0.479	PBX2, NOTCH4
chr6	TNXB-001|TNXB-006|TNXB-007|TNXB-003|TNXB-201	chr6	rs9267911	0.479	PBX2, NOTCH4
chr6	AGPAT1-008|AGPAT1-004|AGPAT1-006|AGPAT1-003|AGPAT1-005|AGPAT1-001|AGPAT1-201|AGPAT1-202	chr6	rs9267911	0.479	PBX2, NOTCH4
chr6	ATF6B-002|ATF6B-001|ATF6B-008|ATF6B-202	chr6	rs9267911	0.479	PBX2, NOTCH4
chr6	C6orf10-004|C6orf10-002|C6orf10-001|C6orf10-003|C6orf10-005|C6orf10-007|C6orf10-006|C6orf10-202|C6orf10-201|C6orf10-203	chr6	rs9267911	0.479	PBX2, NOTCH4
chr6	HLA-DQB1-AS1-001	chr6	rs9267911	0.479	PBX2, NOTCH4
chr6	HLA-DOB-001|HLA-DOB-004	chr6	rs9267911	0.479	PBX2, NOTCH4
chr6	HCG23-001	chr6	rs9267911	0.479	PBX2, NOTCH4
chr6	TAP1-001|TAP1-201	chr6	rs9267911	0.479	PBX2, NOTCH4
chr6	TAP2-002|TAP2-001|TAP2-201|XXbac-BPG246D15.9-001	chr6	rs9267911	0.479	PBX2, NOTCH4
chr6	HLA-DRA-001|HLA-DRA-002	chr6	rs9267911	0.479	PBX2, NOTCH4
chr6	CFB-002|CFB-001|CFB-013|CFB-012|CFB-206|XXbac-BPG116M5.17-001|XXbac-BPG116M5.17-002	chr6	rs9267911	0.479	PBX2, NOTCH4
chr6	SLC39A7-003|SLC39A7-002|SLC39A7-001|SLC39A7-202|SLC39A7-201	chr6	rs9267911	0.479	PBX2, NOTCH4
chr6	HSPA1A-002|HSPA1A-201|HSPA1A-204|HSPA1A-203|HSPA1A-202	chr6	rs9267911	0.479	PBX2, NOTCH4
chr6	SNORD117-201	chr6	rs9267911	0.479	PBX2, NOTCH4
chr21	IFNGR2-001|IFNGR2-002|IFNGR2-007|IFNGR2-005	chr21	rs2284553	0.599	IFNGR2,IFNAR1,IFNAR2,IL10RB,GART,TMEM50B
chr21	IFNAR2-004|IFNAR2-001|IFNAR2-002|IFNAR2-003|IFNAR2-009|IFNAR2-010|IFNAR2-008|IFNAR2-201	chr21	rs2284553	0.599	IFNGR2,IFNAR1,IFNAR2,IL10RB,GART,TMEM50B
chr21	AP000302.58-001	chr21	rs2284553	0.599	IFNGR2,IFNAR1,IFNAR2,IL10RB,GART,TMEM50B
chr21	IFNAR1-001|IFNAR1-003|IFNAR1-202|IFNAR1-201	chr21	rs2284553	0.599	IFNGR2,IFNAR1,IFNAR2,IL10RB,GART,TMEM50B
chr21	AP000295.9-001	chr21	rs2284553	0.599	IFNGR2,IFNAR1,IFNAR2,IL10RB,GART,TMEM50B
chr21	DNAJC28-002|DNAJC28-001|DNAJC28-004	chr21	rs2284553	0.599	IFNGR2,IFNAR1,IFNAR2,IL10RB,GART,TMEM50B
chr21	OLIG1-001|OLIG1-002|OLIG1-201	chr21	rs2284553	0.599	IFNGR2,IFNAR1,IFNAR2,IL10RB,GART,TMEM50B
chr2	U6.65-201	chr2	rs6716753	0.196	SP140
chr2	AC009950.2-001	chr2	rs6716753	0.196	SP140
chr2	SLC16A14-001|SLC16A14-002|SLC16A14-003|SLC16A14-005|SLC16A14-004	chr2	rs6716753	0.196	SP140
chr2	CAB39-001|CAB39-002|CAB39-003	chr2	rs6716753	0.196	SP140
chr2	AC093171.1-001	chr2	rs6716753	0.196	SP140
chr2	FBXO36-002|FBXO36-001|FBXO36-003	chr2	rs6716753	0.196	SP140
chr2	PSMD1-001|PSMD1-005|PSMD1-003|PSMD1-006|PSMD1-009|PSMD1-201	chr2	rs6716753	0.196	SP140
chr2	MIR1301-201	chr2	rs13428812	0.326	DNMT3A
chr2	POMC-001|POMC-002|POMC-004|POMC-003|POMC-201	chr2	rs13428812	0.326	DNMT3A
chr2	AC012457.2-001	chr2	rs13428812	0.326	DNMT3A
chr2	AC104699.1-001	chr2	rs13428812	0.326	DNMT3A
chr2	EFR3B-002|EFR3B-003|EFR3B-001|EFR3B-004|EFR3B-005|EFR3B-201	chr2	rs13428812	0.326	DNMT3A
chr2	SNORD14.1-201	chr2	rs13428812	0.326	DNMT3A
chr2	DTNB-001|DTNB-003|DTNB-004|DTNB-005|DTNB-006|DTNB-010|DTNB-022|DTNB-024|DTNB-201|DTNB-202|DTNB-204|DTNB-203	chr2	rs13428812	0.326	DNMT3A
chr2	ADCY3-001|ADCY3-006|ADCY3-013|ADCY3-012|ADCY3-007|ADCY3-010|ADCY3-002|ADCY3-003|ADCY3-004|ADCY3-201	chr2	rs13428812	0.326	DNMT3A
chr2	NCOA1-001|NCOA1-002|NCOA1-009|NCOA1-003|NCOA1-202|NCOA1-203|NCOA1-201	chr2	rs13428812	0.326	DNMT3A
chr11	RTN4RL2-001|RTN4RL2-003|RTN4RL2-002	chr11	rs11229030	0.305	SLC43A3, PRG2, PRG3
chr11	SSRP1-001|SSRP1-004|SSRP1-003	chr11	rs11229030	0.305	SLC43A3, PRG2, PRG3
chr11	TIMM10-001|TIMM10-003|TIMM10-002	chr11	rs11229030	0.305	SLC43A3, PRG2, PRG3
chr11	PRG2-001|PRG2-003|PRG2-002	chr11	rs11229030	0.305	SLC43A3, PRG2, PRG3
chr11	ZDHHC5-002|ZDHHC5-001|ZDHHC5-006|ZDHHC5-007|ZDHHC5-008	chr11	rs11229030	0.305	SLC43A3, PRG2, PRG3
chr11	SLC43A1-001|SLC43A1-002|SLC43A1-010|SLC43A1-005|SLC43A1-003	chr11	rs11229030	0.305	SLC43A3, PRG2, PRG3
chr11	RP11-872D17.4-001	chr11	rs11229030	0.305	SLC43A3, PRG2, PRG3
chr11	SERPING1-004|SERPING1-001|SERPING1-003|SERPING1-006|SERPING1-005|SERPING1-007|SERPING1-002|SERPING1-201	chr11	rs11229030	0.305	SLC43A3, PRG2, PRG3
chr11	snoU13.199-201	chr11	rs11229030	0.305	SLC43A3, PRG2, PRG3
chr11	CTNND1-002|CTNND1-001|CTNND1-034|CTNND1-003|CTNND1-005|CTNND1-006|CTNND1-007|CTNND1-008|CTNND1-009|CTNND1-010|CTNND1-011|CTNND1-012|CTNND1-013|CTNND1-014|CTNND1-015|CTNND1-016|CTNND1-017|CTNND1-018|CTNND1-019|CTNND1-020|CTNND1-021|CTNND1-022|CTNND1-023|CTNND1-024|CTNND1-025|CTNND1-026|CTNND1-027|CTNND1-028|CTNND1-029|CTNND1-030|CTNND1-033|CTNND1-031|CTNND1-032|CTNND1-038|CTNND1-203|CTNND1-201|CTN…	chr11	rs11229030	0.305	SLC43A3, PRG2, PRG3
chr11	UBE2L6-002|UBE2L6-001|UBE2L6-004|UBE2L6-005	chr11	rs11229030	0.305	SLC43A3, PRG2, PRG3
chr11	TNKS1BP1-001|TNKS1BP1-003|TNKS1BP1-005	chr11	rs11229030	0.305	SLC43A3, PRG2, PRG3
chr22	EP300-001	chr22	rs4820425	0.24	RBX1, EP300
chr22	RP1-85F18.6-001	chr22	rs4820425	0.24	RBX1, EP300
chr22	L3MBTL2-001|L3MBTL2-008	chr22	rs4820425	0.24	RBX1, EP300
chr22	U6.1262-201	chr22	rs4820425	0.24	RBX1, EP300
chr22	SLC25A17-001|SLC25A17-004|SLC25A17-010|SLC25A17-201|SLC25A17-202	chr22	rs4820425	0.24	RBX1, EP300
chr22	RBX1-001	chr22	rs4820425	0.24	RBX1, EP300
chr22	ST13-001|ST13-003|ST13-201|ST13-202	chr22	rs4820425	0.24	RBX1, EP300
chr22	ZC3H7B-001|ZC3H7B-201	chr22	rs4820425	0.24	RBX1, EP300
chr2	SCARNA5-201	chr2	rs10210302	0.48	ATG16L1
chr2	SAG-007|SAG-001|SAG-008|SAG-201|SAG-203|SAG-202	chr2	rs10210302	0.48	ATG16L1
chr2	INPP5D-002|INPP5D-005|INPP5D-006|INPP5D-001|INPP5D-015|INPP5D-013|INPP5D-201|INPP5D-204|INPP5D-202|INPP5D-203	chr2	rs10210302	0.48	ATG16L1
chr2	ATG16L1-012|ATG16L1-001|ATG16L1-007|ATG16L1-004|ATG16L1-006|ATG16L1-013|ATG16L1-003|ATG16L1-005|ATG16L1-202|ATG16L1-201	chr2	rs10210302	0.48	ATG16L1
chr2	NEU2-001	chr2	rs10210302	0.48	ATG16L1
chr2	NGEF-001|NGEF-003|NGEF-008|NGEF-004|NGEF-005|NGEF-006|NGEF-002|NGEF-010|NGEF-202|NGEF-201	chr2	rs10210302	0.48	ATG16L1
chr2	C2orf82-007|C2orf82-006|C2orf82-001|C2orf82-003|C2orf82-201	chr2	rs10210302	0.48	ATG16L1
chr2	AC106876.2-001	chr2	rs10210302	0.48	ATG16L1
chr2	KCNJ13-001|KCNJ13-003|KCNJ13-002|KCNJ13-005|KCNJ13-004	chr2	rs10210302	0.48	ATG16L1
chr2	DGKD-001|DGKD-011|DGKD-004|DGKD-010	chr2	rs10210302	0.48	ATG16L1
chr2	CHRND-003|CHRND-001|CHRND-203|CHRND-202|CHRND-201	chr2	rs10210302	0.48	ATG16L1
chr2	SCARNA6-201	chr2	rs10210302	0.48	ATG16L1
chr2	EIF4E2-001|EIF4E2-003|EIF4E2-002|EIF4E2-007|EIF4E2-005|EIF4E2-014|EIF4E2-008|EIF4E2-010|EIF4E2-013	chr2	rs10210302	0.48	ATG16L1
chr2	GIGYF2-015|GIGYF2-006|GIGYF2-017|GIGYF2-019|GIGYF2-004|GIGYF2-024|GIGYF2-025|GIGYF2-026|GIGYF2-001|GIGYF2-012|GIGYF2-003|GIGYF2-005|GIGYF2-029|GIGYF2-007|GIGYF2-039|GIGYF2-035|GIGYF2-038|GIGYF2-036|GIGYF2-037|GIGYF2-047|GIGYF2-040|GIGYF2-044|GIGYF2-204|GIGYF2-201|GIGYF2-202|GIGYF2-203	chr2	rs10210302	0.48	ATG16L1
chr2	AC073254.1-001|AC073254.1-002	chr2	rs10210302	0.48	ATG16L1
chr17	AC107993.1-201	chr17	rs9891119	NR	STAT3
chr17	PTRF-201|PTRF-202	chr17	rs9891119	NR	STAT3
chr17	ATP6V0A1-202|ATP6V0A1-206|ATP6V0A1-203|ATP6V0A1-204|ATP6V0A1-205|ATP6V0A1-201	chr17	rs9891119	NR	STAT3
chr17	STAT5B-001|STAT5B-003	chr17	rs9891119	NR	STAT3
chr17	RAB5C-001|RAB5C-002|RAB5C-005|RAB5C-004|RAB5C-008|RAB5C-201	chr17	rs9891119	NR	STAT3
chr17	KCNH4-201	chr17	rs9891119	NR	STAT3
chr17	U7.28-201	chr17	rs9891119	NR	STAT3
chr17	GHDC-204|GHDC-203|GHDC-205|GHDC-202|GHDC-201	chr17	rs9891119	NR	STAT3
chr17	TUBG1-201	chr17	rs9891119	NR	STAT3
chr17	AC003104.1-001	chr17	rs9891119	NR	STAT3
chr17	CNP-001|CNP-002|CNP-004|CNP-201	chr17	rs9891119	NR	STAT3
chr17	PSMC3IP-202|PSMC3IP-201	chr17	rs9891119	NR	STAT3
chr17	KLHL11-001|KLHL11-201	chr17	rs9891119	NR	STAT3
chr19	HMHA1-204|HMHA1-201|HMHA1-206|HMHA1-202|HMHA1-205|HMHA1-203	chr19	rs2024092	0.215	GPX4,HMHA1
chr19	C19orf26-202|C19orf26-201	chr19	rs2024092	0.215	GPX4,HMHA1
chr19	SBNO2-202|SBNO2-203|SBNO2-201	chr19	rs2024092	0.215	GPX4,HMHA1
chr19	PRTN3-201|PRTN3-202	chr19	rs2024092	0.215	GPX4,HMHA1
chr19	GRIN3B-001	chr19	rs2024092	0.215	GPX4,HMHA1
chr19	GAMT-201|GAMT-202	chr19	rs2024092	0.215	GPX4,HMHA1
chr19	RPS15-201	chr19	rs2024092	0.215	GPX4,HMHA1
chr19	PTBP1-203|PTBP1-204|PTBP1-201|PTBP1-202	chr19	rs2024092	0.215	GPX4,HMHA1
chr16	EDC4-201|EDC4-001	chr16	rs11574514	0.045	PSMB10
chr16	NRN1L-001	chr16	rs11574514	0.045	PSMB10
chr16	THAP11-201	chr16	rs11574514	0.045	PSMB10
chr16	LCAT-001	chr16	rs11574514	0.045	PSMB10
chr16	PSKH1-001	chr16	rs11574514	0.045	PSMB10
chr16	U6.364-201	chr16	rs11574514	0.045	PSMB10
chr16	DPEP3-001	chr16	rs11574514	0.045	PSMB10
chr16	AC040162.1-201	chr16	rs11574514	0.045	PSMB10
chr16	RANBP10-201|RANBP10-204|RANBP10-202|RANBP10-205|RANBP10-203	chr16	rs11574514	0.045	PSMB10
chr16	DUS2L-001|DUS2L-201	chr16	rs11574514	0.045	PSMB10
chr16	FAM65A-002|FAM65A-001|FAM65A-003|FAM65A-201|FAM65A-202	chr16	rs11574514	0.045	PSMB10
chr16	RLTPR-201|RLTPR-203|RLTPR-202	chr16	rs11574514	0.045	PSMB10
chr16	ACD-002|ACD-001	chr16	rs11574514	0.045	PSMB10
chr16	CENPT-203|CENPT-201|CENPT-202|CENPT-204	chr16	rs11574514	0.045	PSMB10
chr16	NFATC3-001|NFATC3-002|NFATC3-003|NFATC3-201	chr16	rs11574514	0.045	PSMB10
chr16	C16orf48-001	chr16	rs11574514	0.045	PSMB10
chr16	SLC7A6OS-001	chr16	rs11574514	0.045	PSMB10
chr16	AC009095.4-001	chr16	rs11574514	0.045	PSMB10
chr16	ZDHHC1-001	chr16	rs11574514	0.045	PSMB10
chr19	ICAM5-201	chr19	rs12720356	0.084	TYK2,ICAM1,ICAM3
chr19	RAVER1-201|RAVER1-202	chr19	rs12720356	0.084	TYK2,ICAM1,ICAM3
chr19	ZGLP1-001|ZGLP1-002	chr19	rs12720356	0.084	TYK2,ICAM1,ICAM3
chr19	ICAM4-201|ICAM4-202|ICAM4-203	chr19	rs12720356	0.084	TYK2,ICAM1,ICAM3
chr19	MRPL4-201|MRPL4-202|MRPL4-203	chr19	rs12720356	0.084	TYK2,ICAM1,ICAM3
chr19	PDE4A-205|PDE4A-203|PDE4A-201|PDE4A-207|PDE4A-202|PDE4A-204|PDE4A-206	chr19	rs12720356	0.084	TYK2,ICAM1,ICAM3
chr19	ATG4D-201|ATG4D-202	chr19	rs12720356	0.084	TYK2,ICAM1,ICAM3
chr19	EIF3G-201	chr19	rs12720356	0.084	TYK2,ICAM1,ICAM3
chr19	PPAN-P2RY11-002|PPAN-P2RY11-001	chr19	rs12720356	0.084	TYK2,ICAM1,ICAM3
chr19	C19orf66-201|C19orf66-202	chr19	rs12720356	0.084	TYK2,ICAM1,ICAM3
chr19	AC011475.1-201	chr19	rs12720356	0.084	TYK2,ICAM1,ICAM3
chr19	CDKN2D-201|CDKN2D-202	chr19	rs12720356	0.084	TYK2,ICAM1,ICAM3
chr19	OLFM2-201	chr19	rs12720356	0.084	TYK2,ICAM1,ICAM3
chr19	ANGPTL6-201	chr19	rs12720356	0.084	TYK2,ICAM1,ICAM3
chr19	COL5A3-001	chr19	rs12720356	0.084	TYK2,ICAM1,ICAM3
chr19	AC011475.2-201	chr19	rs12720356	0.084	TYK2,ICAM1,ICAM3

## Sheet: Ulcerative colitis
GM12878 cells						CD34+ cells
Bait		Other End				Bait		Other End
chr	bait_interaction genes	chr	SNP	risk allele frequency	reported gene	chr	bait_interaction genes	chr	SNP	risk allele frequency	reported gene
chr1	IL19-001|IL19-002	chr1	rs3024493	0.16	IL10	chr1	IL19-001|IL19-002	chr1	rs3024493	0.16	IL10
chr1	FAIM3-001|FAIM3-004|FAIM3-006|FAIM3-007|FAIM3-005|FAIM3-201	chr1	rs3024493	0.16	IL10	chr1	IL24-002|IL24-001|IL24-005|IL24-006	chr1	rs3024493	0.16	IL10
chr1	SNORD112.44-201	chr1	rs3024493	0.16	IL10	chr1	SNORD112.44-201	chr1	rs3024493	0.16	IL10
chr1	EIF2D-004|EIF2D-001|EIF2D-005|EIF2D-201	chr1	rs3024493	0.16	IL10	chr1	IL20-002|IL20-001|IL20-201	chr1	rs3024493	0.16	IL10
chr1	IL24-002|IL24-001|IL24-005|IL24-006	chr1	rs3024493	0.16	IL10	chr2	SATB2-001|SATB2-012|SATB2-003|SATB2-013|SATB2-002	chr2	rs1992950	NR	SATB2
chr1	FCAMR-002|FCAMR-001|FCAMR-201|FCAMR-202	chr1	rs3024493	0.16	IL10	chr5	RP11-661C8.3-001	chr5	rs11739663	0.76	SLC9A3
chr1	IL20-002|IL20-001|IL20-201	chr1	rs3024493	0.16	IL10	chr7	LAMB1-003|LAMB1-001|LAMB1-002|LAMB1-005|LAMB1-006	chr7	rs2158836	0.35	SLC26A3, DLD, LAMB1
chr1	PIGR-001	chr1	rs3024493	0.16	IL10	chr17	AC080037.1-201	chr17	rs7210086	0.797	Intergenic
chr1	C1orf147-001	chr1	rs3024493	0.16	IL10	chr7	SLC26A3-002|SLC26A3-003|SLC26A3-201	chr7	rs4598195	NR	DLD,LAMB1
chr1	IKBKE-001|IKBKE-201	chr1	rs3024493	0.16	IL10	chr7	SLC26A4-001|SLC26A4-002|SLC26A4-201|SLC26A4-203|SLC26A4-202	chr7	rs4598195	NR	DLD,LAMB1
chr1	CD55-001|CD55-003|CD55-002|CD55-009|CD55-008|CD55-202|CD55-205|CD55-204|CD55-201|CD55-203	chr1	rs3024493	0.16	IL10	chr5	RP11-310P5.1-001	chr5	rs4957048	NR	CEP72,TPPP
chr1	CR1-007|CR1-002|CR1-003|CR1-001|CR1-010|CR1-012|CR1-011|CR1-201	chr1	rs3024493	0.16	IL10	chr5	RP11-661C8.3-001	chr5	rs4957048	NR	CEP72,TPPP
chr1	RASSF5-001|RASSF5-002|RASSF5-004|RASSF5-003|RASSF5-201	chr1	rs3024493	0.16	IL10	chr21	NRIP1-001|NRIP1-002|NRIP1-004|NRIP1-201	chr21	rs1297265	0.56	Intergenic
chr1	PFKFB2-001|PFKFB2-002|PFKFB2-203|PFKFB2-201|PFKFB2-202	chr1	rs3024493	0.16	IL10	chr7	SLC26A3-002|SLC26A3-003|SLC26A3-201	chr7	rs4730273	0.7	Intergenic
chr1	snoU13.56-201	chr1	rs3024493	0.16	IL10	chr7	CBLL1-004|CBLL1-014|CBLL1-006|CBLL1-009|CBLL1-015|CBLL1-201	chr7	rs4730276	0.39	SLC26A3, DLD, LAMB1
chr2	SATB2-001|SATB2-012|SATB2-003|SATB2-013|SATB2-002	chr2	rs1992950	NR	SATB2	chr11	FAM55A-004|FAM55A-001|FAM55A-003|FAM55A-006|FAM55A-005|FAM55A-201	chr11	rs561722	0.663	NXPE1,NXPE4
chr2	RP11-486F17.1-001	chr2	rs1992950	NR	SATB2	chr5	CTD-2113L7.1-001	chr5	rs3194051	0.27	IL7R
chr5	ZDHHC11B-001|ZDHHC11B-201	chr5	rs11739663	0.76	SLC9A3	chr5	IL7R-004|IL7R-006|IL7R-001|IL7R-003|IL7R-007|IL7R-010|IL7R-009|IL7R-201	chr5	rs3194051	0.27	IL7R
chr5	C5orf55-201	chr5	rs11739663	0.76	SLC9A3	chr20	RP5-881L22.5-001|RP5-881L22.5-002	chr20	rs6017342	0.53	ADA,HNF4A
chr5	TRIP13-001|TRIP13-006|TRIP13-201	chr5	rs11739663	0.76	SLC9A3	chr20	C20orf62-001|C20orf62-002	chr20	rs6017342	0.53	ADA,HNF4A
chr5	RP11-661C8.3-001	chr5	rs11739663	0.76	SLC9A3	chr20	PKIG-001|PKIG-002|PKIG-003|PKIG-006|PKIG-007|PKIG-004|PKIG-008|PKIG-201	chr20	rs6017342	0.53	ADA,HNF4A
chr5	SLC6A18-001|SLC6A18-201	chr5	rs11739663	0.76	SLC9A3	chr2	CAPN10-001|CAPN10-005|CAPN10-006|CAPN10-002|CAPN10-007|CAPN10-017|CAPN10-201	chr2	rs4676406	0.52	GPR35
chr7	LAMB1-003|LAMB1-001|LAMB1-002|LAMB1-005|LAMB1-006	chr7	rs2158836	0.35	SLC26A3, DLD, LAMB1	chr20	LIME1-008|LIME1-006	chr20	rs2297441	0.77	SLC2A4RG, STMN3, ZBTB46, ZGPAT, RTEL1, TNFRSF6B
chr7	U3.56-201	chr7	rs2158836	0.35	SLC26A3, DLD, LAMB1	chr7	CBLL1-004|CBLL1-014|CBLL1-006|CBLL1-009|CBLL1-015|CBLL1-201	chr7	rs4510766	0.56	Intergenic
chr7	LAMB4-001|LAMB4-004|LAMB4-003|LAMB4-202|LAMB4-201|LAMB4-203	chr7	rs2158836	0.35	SLC26A3, DLD, LAMB1	chr7	SLC26A3-002|SLC26A3-003|SLC26A3-201	chr7	rs4510766	0.56	Intergenic
chr7	AC005048.1-201	chr7	rs2158836	0.35	SLC26A3, DLD, LAMB1	chr3	BSN-AS1-001	chr3	rs9858542	0.28	BSN, MST1
chr7	GPR22-001	chr7	rs2158836	0.35	SLC26A3, DLD, LAMB1	chr3	BSN-001	chr3	rs9858542	0.28	BSN, MST1
chr7	NRCAM-003|NRCAM-001|NRCAM-006|NRCAM-011|NRCAM-005|NRCAM-017|NRCAM-015|NRCAM-016|NRCAM-018|NRCAM-203|NRCAM-202|NRCAM-204|NRCAM-205|NRCAM-207|NRCAM-201|NRCAM-206	chr7	rs2158836	0.35	SLC26A3, DLD, LAMB1	chr4	AF213884.1-201	chr4	rs3774959	0.358	NFKB1,MANBA
chr7	snoU109.4-201	chr7	rs2158836	0.35	SLC26A3, DLD, LAMB1	chr15	RTF1-001	chr15	rs28374715	0.738	ITPKA,NDUFAF1,NUSAP1
chr2	PLCL1-006|PLCL1-201	chr2	rs1016883	0.817	RFTN2,PLCL1	chr3	MUSTN1-005|MUSTN1-002|MUSTN1-001	chr3	rs9847710	0.416	PRKCD,ITIH4
chr2	SATB2-001|SATB2-012|SATB2-003|SATB2-013|SATB2-002	chr2	rs17229285	0.496	Intergenic	chr5	ANKRD33B-AS1-001	chr5	rs267939	0.37	DAP
chr7	BCAP29-001|BCAP29-015|BCAP29-013|BCAP29-005|BCAP29-006|BCAP29-002|BCAP29-016|BCAP29-007|BCAP29-017|BCAP29-014|BCAP29-201|BCAP29-202	chr7	rs2108225	0.65	SLC26A3	chr10	RNU7-77P-201	chr10	rs12261843	0.29	CCNY
chr7	LAMB4-001|LAMB4-004|LAMB4-003|LAMB4-202|LAMB4-201|LAMB4-203	chr7	rs2108225	0.65	SLC26A3	chr1	OTUD3-001	chr1	rs4654925	0.52	OTUD3
chr7	C7orf74-001	chr7	rs2108225	0.65	SLC26A3	chr1	MUL1-001	chr1	rs4654925	0.52	OTUD3
chr17	AC080037.1-201	chr17	rs7210086	0.797	Intergenic	chr1	RP11-168O16.2-001	chr1	rs11584383	0.7	Intergenic
chr17	SSTR2-201|SSTR2-202	chr17	rs7210086	0.797	Intergenic	chr1	GPR25-201	chr1	rs11584383	0.7	Intergenic
chr17	SLC39A11-202|SLC39A11-201	chr17	rs7210086	0.797	Intergenic	chr2	CXCR2-002|CXCR2-007|CXCR2-003|CXCR2-001|CXCR2-004|CXCR2-005|CXCR2-006	chr2	rs11676348	0.49	IL8RA, SLC11A1, IL8RB, AAMP, ARPC
chr17	SCARNA24.1-201	chr17	rs7210086	0.797	Intergenic	chr2	TNS1-001|TNS1-009|TNS1-004|TNS1-005|TNS1-002|TNS1-006|TNS1-008|TNS1-020|TNS1-013|TNS1-016|TNS1-015|TNS1-014	chr2	rs11676348	0.49	IL8RA, SLC11A1, IL8RB, AAMP, ARPC
chr7	DLD-001|DLD-006|DLD-003|DLD-005|DLD-202|DLD-201	chr7	rs4598195	NR	DLD,LAMB1	chr22	PIM3-001	chr22	rs5771069	0.51	PIM3, IL17REL
chr7	SLC26A3-002|SLC26A3-003|SLC26A3-201	chr7	rs4598195	NR	DLD,LAMB1	chr1	U4atac.9-201	chr1	rs2201841	0.3	IL23R
chr7	CBLL1-004|CBLL1-014|CBLL1-006|CBLL1-009|CBLL1-015|CBLL1-201	chr7	rs4598195	NR	DLD,LAMB1	chr20	TRPC4AP-001|TRPC4AP-202|TRPC4AP-201|TRPC4AP-204|TRPC4AP-203	chr20	rs6088765	0.437	PROCR,UQCC,CEP250
chr7	U3.56-201	chr7	rs4598195	NR	DLD,LAMB1	chr20	SNORD56.5-201	chr20	rs6088765	0.437	PROCR,UQCC,CEP250
chr5	RP11-310P5.1-001	chr5	rs4957048	NR	CEP72,TPPP	chr20	EDEM2-001|EDEM2-201|EDEM2-203|EDEM2-204|EDEM2-202	chr20	rs6088765	0.437	PROCR,UQCC,CEP250
chr5	ZDHHC11B-001|ZDHHC11B-201	chr5	rs4957048	NR	CEP72,TPPP	chr20	MIR499-201	chr20	rs6088765	0.437	PROCR,UQCC,CEP250
chr5	TRIP13-001|TRIP13-006|TRIP13-201	chr5	rs4957048	NR	CEP72,TPPP	chr17	GSDMB-003|GSDMB-004|GSDMB-001|GSDMB-002|GSDMB-010|GSDMB-202|GSDMB-201	chr17	rs8067378	NR	GSDMB
chr5	RP11-661C8.3-001	chr5	rs4957048	NR	CEP72,TPPP	chr17	ORMDL3-001|ORMDL3-002	chr17	rs8067378	NR	GSDMB
chr5	TERT-001|TERT-005|TERT-006|TERT-201	chr5	rs4957048	NR	CEP72,TPPP	chr17	IKZF3-001|IKZF3-002|IKZF3-009|IKZF3-010|IKZF3-011|IKZF3-012|IKZF3-013|IKZF3-014|IKZF3-003|IKZF3-004|IKZF3-005|IKZF3-006|IKZF3-201|IKZF3-202	chr17	rs8067378	NR	GSDMB
chr21	NRIP1-001|NRIP1-002|NRIP1-004|NRIP1-201	chr21	rs1297265	0.56	Intergenic	chr16	U4.20-201	chr16	rs1728785	0.767	ZFP90
chr21	C21orf116-201	chr21	rs1297265	0.56	Intergenic	chr7	AC025594.1-201	chr7	rs4728142	0.13	IRF5
chr21	HSPA13-001|HSPA13-201	chr21	rs1297265	0.56	Intergenic	chr7	snoU13.218-201	chr7	rs4728142	0.13	IRF5
chr7	SLC26A3-002|SLC26A3-003|SLC26A3-201	chr7	rs4730273	0.7	Intergenic	chr7	FLNC-001|FLNC-002	chr7	rs4728142	0.13	IRF5
chr7	SLC26A4-001|SLC26A4-002|SLC26A4-201|SLC26A4-203|SLC26A4-202	chr7	rs4730273	0.7	Intergenic	chr7	TSPAN33-001	chr7	rs4728142	0.13	IRF5
chr7	snoU109.4-201	chr7	rs4730273	0.7	Intergenic	chr7	RP11-309L24.2-001	chr7	rs4728142	0.13	IRF5
chr7	SLC26A3-002|SLC26A3-003|SLC26A3-201	chr7	rs4730276	0.39	SLC26A3, DLD, LAMB1	chr7	TNPO3-001|TNPO3-002|TNPO3-003|TNPO3-005|TNPO3-201	chr7	rs4728142	0.13	IRF5
chr7	GPR22-001	chr7	rs4730276	0.39	SLC26A3, DLD, LAMB1	chr1	OTUD3-001	chr1	rs6426833	0.542	Intergenic
chr7	SLC26A4-001|SLC26A4-002|SLC26A4-201|SLC26A4-203|SLC26A4-202	chr7	rs4730276	0.39	SLC26A3, DLD, LAMB1	chr1	TMCO4-001|TMCO4-002|TMCO4-201	chr1	rs6426833	0.542	Intergenic
chr7	DUS4L-007|DUS4L-201	chr7	rs4730276	0.39	SLC26A3, DLD, LAMB1	chr1	RP11-91K11.2-001	chr1	rs6426833	0.542	Intergenic
chr7	LAMB4-001|LAMB4-004|LAMB4-003|LAMB4-202|LAMB4-201|LAMB4-203	chr7	rs4730276	0.39	SLC26A3, DLD, LAMB1
chr7	AC005048.1-201	chr7	rs4730276	0.39	SLC26A3, DLD, LAMB1
chr11	MAML2-001|MAML2-002	chr11	rs483905	0.292	JRKL,MAML2
chr11	CCDC82-001|CCDC82-002|CCDC82-007|CCDC82-006|CCDC82-201	chr11	rs483905	0.292	JRKL,MAML2
chr11	CEP57-002|CEP57-001|CEP57-009|CEP57-011|CEP57-004|CEP57-012|CEP57-013|CEP57-201|CEP57-202	chr11	rs483905	0.292	JRKL,MAML2
chr11	RP11-712B9.2-001|RP11-712B9.2-002|RP11-712B9.2-003|RP11-712B9.2-004|RP11-712B9.2-007|RP11-712B9.2-008|RP11-712B9.2-005|RP11-712B9.2-006	chr11	rs483905	0.292	JRKL,MAML2
chr11	FAM55A-004|FAM55A-001|FAM55A-003|FAM55A-006|FAM55A-005|FAM55A-201	chr11	rs561722	0.663	NXPE1,NXPE4
chr11	REXO2-001|REXO2-006|REXO2-007|REXO2-003|REXO2-012|REXO2-014|REXO2-020|REXO2-017|REXO2-016	chr11	rs561722	0.663	NXPE1,NXPE4
chr11	RBM7-001|RBM7-002|RBM7-003|RBM7-006|RBM7-007	chr11	rs561722	0.663	NXPE1,NXPE4
chr11	RP11-64D24.4-001	chr11	rs561722	0.663	NXPE1,NXPE4
chr1	U6.1263-201	chr1	rs2816958	0.887	Intergenic
chr1	ZNF281-001|ZNF281-002|ZNF281-003|ZNF281-201	chr1	rs2816958	0.887	Intergenic
chr1	CAMSAP1L1-002|CAMSAP1L1-004|CAMSAP1L1-001|CAMSAP1L1-003	chr1	rs2816958	0.887	Intergenic
chr1	RP11-168O16.2-001	chr1	rs2816958	0.887	Intergenic
chr6	MRPS18A-003|MRPS18A-001|MRPS18A-002|MRPS18A-201	chr6	rs943072	0.09	Intergenic
chr6	CAPN11-001|CAPN11-201|CAPN11-005	chr6	rs943072	0.09	Intergenic
chr6	GTPBP2-004|GTPBP2-005|GTPBP2-011|GTPBP2-009|GTPBP2-006|GTPBP2-203|GTPBP2-202|GTPBP2-201	chr6	rs943072	0.09	Intergenic
chr6	POLR1C-009|POLR1C-008|POLR1C-005|POLR1C-006|POLR1C-007|POLR1C-201	chr6	rs943072	0.09	Intergenic
chr6	SLC29A1-002|SLC29A1-003|SLC29A1-004|SLC29A1-006|SLC29A1-007|SLC29A1-008|SLC29A1-005|SLC29A1-201|SLC29A1-204|SLC29A1-203|SLC29A1-202	chr6	rs943072	0.09	Intergenic
chr6	SLC35B2-003|SLC35B2-002|SLC35B2-201|SLC35B2-203|SLC35B2-202	chr6	rs943072	0.09	Intergenic
chr6	AARS2-001	chr6	rs943072	0.09	Intergenic
chr3	AMIGO3-201|AMIGO3-001	chr3	rs9822268	0.3	MST1, UBA7, APEH, AMIGO3, GMPPB, BSN
chr3	BSN-AS1-001	chr3	rs9822268	0.3	MST1, UBA7, APEH, AMIGO3, GMPPB, BSN
chr3	BSN-001	chr3	rs9822268	0.3	MST1, UBA7, APEH, AMIGO3, GMPPB, BSN
chr3	IP6K1-001|IP6K1-002|IP6K1-003|IP6K1-201	chr3	rs9822268	0.3	MST1, UBA7, APEH, AMIGO3, GMPPB, BSN
chr3	CCDC71-001	chr3	rs9822268	0.3	MST1, UBA7, APEH, AMIGO3, GMPPB, BSN
chr3	QARS-009|QARS-001|QARS-005|QARS-023|QARS-027|QARS-201	chr3	rs9822268	0.3	MST1, UBA7, APEH, AMIGO3, GMPPB, BSN
chr3	AMT-005|AMT-006|AMT-003|AMT-013|AMT-201|AMT-202|AMT-203	chr3	rs9822268	0.3	MST1, UBA7, APEH, AMIGO3, GMPPB, BSN
chr3	QRICH1-001|QRICH1-003|QRICH1-004|QRICH1-012|QRICH1-013|QRICH1-014|QRICH1-011	chr3	rs9822268	0.3	MST1, UBA7, APEH, AMIGO3, GMPPB, BSN
chr3	RBM6-006|RBM6-001|RBM6-009|RBM6-012|RBM6-007|RBM6-010|RBM6-014|RBM6-017|RBM6-019|RBM6-201	chr3	rs9822268	0.3	MST1, UBA7, APEH, AMIGO3, GMPPB, BSN
chr5	CAPSL-001|CAPSL-002|CAPSL-003|CAPSL-201	chr5	rs3194051	0.27	IL7R
chr5	CTD-2113L7.1-001	chr5	rs3194051	0.27	IL7R
chr20	C20orf62-001|C20orf62-002	chr20	rs6017342	0.53	ADA,HNF4A
chr20	RP5-881L22.5-001|RP5-881L22.5-002	chr20	rs6017342	0.53	ADA,HNF4A
chr20	PKIG-001|PKIG-002|PKIG-003|PKIG-006|PKIG-007|PKIG-004|PKIG-008|PKIG-201	chr20	rs6017342	0.53	ADA,HNF4A
chr20	SERINC3-002|SERINC3-001|SERINC3-201|SERINC3-202|SERINC3-203	chr20	rs6017342	0.53	ADA,HNF4A
chr20	ADA-001|ADA-008	chr20	rs6017342	0.53	ADA,HNF4A
chr1	DUSP12-001	chr1	rs10800309	NR	FCGR2A,FCGR2C
chr1	FCRLA-001|FCRLA-004|FCRLA-007|FCRLA-002|FCRLA-005|FCRLA-003|FCRLA-006|FCRLA-203|FCRLA-206|FCRLA-204|FCRLA-202|FCRLA-201|FCRLA-205	chr1	rs10800309	NR	FCGR2A,FCGR2C
chr1	FCRLB-001|FCRLB-003|FCRLB-004|FCRLB-005|FCRLB-006|FCRLB-201	chr1	rs10800309	NR	FCGR2A,FCGR2C
chr1	NDUFS2-001|NDUFS2-201|NDUFS2-202|NDUFS2-203	chr1	rs10800309	NR	FCGR2A,FCGR2C
chr2	GPR35-002|GPR35-003|GPR35-004|GPR35-202|GPR35-201	chr2	rs4676406	0.52	GPR35
chr2	AC104809.2-001	chr2	rs4676406	0.52	GPR35
chr2	AGXT-001	chr2	rs4676406	0.52	GPR35
chr2	KIF1A-001|KIF1A-013|KIF1A-008|KIF1A-012|KIF1A-007|KIF1A-006|KIF1A-202|KIF1A-201	chr2	rs4676406	0.52	GPR35
chr2	AC093585.6-001	chr2	rs4676406	0.52	GPR35
chr20	RP4-583P15.10-001|RP4-583P15.10-002	chr20	rs2297441	0.77	SLC2A4RG, STMN3, ZBTB46, ZGPAT, RTEL1, TNFRSF6B
chr20	LIME1-008|LIME1-006	chr20	rs2297441	0.77	SLC2A4RG, STMN3, ZBTB46, ZGPAT, RTEL1, TNFRSF6B
chr20	RP4-583P15.11-001	chr20	rs2297441	0.77	SLC2A4RG, STMN3, ZBTB46, ZGPAT, RTEL1, TNFRSF6B
chr20	SRMS-001	chr20	rs2297441	0.77	SLC2A4RG, STMN3, ZBTB46, ZGPAT, RTEL1, TNFRSF6B
chr20	PTK6-001|PTK6-201	chr20	rs2297441	0.77	SLC2A4RG, STMN3, ZBTB46, ZGPAT, RTEL1, TNFRSF6B
chr20	C20orf181-001	chr20	rs2297441	0.77	SLC2A4RG, STMN3, ZBTB46, ZGPAT, RTEL1, TNFRSF6B
chr20	ZNF512B-001|ZNF512B-202|ZNF512B-201	chr20	rs2297441	0.77	SLC2A4RG, STMN3, ZBTB46, ZGPAT, RTEL1, TNFRSF6B
chr20	MIR1914-201	chr20	rs2297441	0.77	SLC2A4RG, STMN3, ZBTB46, ZGPAT, RTEL1, TNFRSF6B
chr20	RGS19-001|RGS19-201	chr20	rs2297441	0.77	SLC2A4RG, STMN3, ZBTB46, ZGPAT, RTEL1, TNFRSF6B
chr20	DNAJC5-001|DNAJC5-201	chr20	rs2297441	0.77	SLC2A4RG, STMN3, ZBTB46, ZGPAT, RTEL1, TNFRSF6B
chr20	ZBTB46-001|ZBTB46-201|ZBTB46-202	chr20	rs2297441	0.77	SLC2A4RG, STMN3, ZBTB46, ZGPAT, RTEL1, TNFRSF6B
chr20	SAMD10-001|SAMD10-004	chr20	rs2297441	0.77	SLC2A4RG, STMN3, ZBTB46, ZGPAT, RTEL1, TNFRSF6B
chr20	U1.13-201	chr20	rs2297441	0.77	SLC2A4RG, STMN3, ZBTB46, ZGPAT, RTEL1, TNFRSF6B
chr20	MYT1-001|MYT1-202|MYT1-201	chr20	rs2297441	0.77	SLC2A4RG, STMN3, ZBTB46, ZGPAT, RTEL1, TNFRSF6B
chr1	HTR6-001	chr1	rs3806308	0.63	RNF186
chr1	IL12RB2-001|IL12RB2-002|IL12RB2-203|IL12RB2-201|IL12RB2-202	chr1	rs10889677	0.3	IL23R
chr1	U6.927-201	chr1	rs10889677	0.3	IL23R
chr1	U6.1324-201	chr1	rs10889677	0.3	IL23R
chr1	GADD45A-001|GADD45A-003	chr1	rs10889677	0.3	IL23R
chr1	SNORA31.13-201	chr1	rs10889677	0.3	IL23R
chr9	RLN2-001|RLN2-002|RLN2-201	chr9	rs10975003	0.19	JAK2, INSL6, INSL4
chr9	RLN1-001|RLN1-201	chr9	rs10975003	0.19	JAK2, INSL6, INSL4
chr9	AK3-002|AK3-001|AK3-201|AK3-202	chr9	rs10975003	0.19	JAK2, INSL6, INSL4
chr9	C9orf46-001	chr9	rs10975003	0.19	JAK2, INSL6, INSL4
chr9	JAK2-001|JAK2-201|JAK2-202	chr9	rs10975003	0.19	JAK2, INSL6, INSL4
chr12	MDM1-004|MDM1-001|MDM1-014|MDM1-005|MDM1-006|MDM1-003|MDM1-002	chr12	rs2870946	0.055	IL26
chr12	IL22-001|IL22-201	chr12	rs2870946	0.055	IL26
chr12	NUP107-001|NUP107-003|NUP107-005|NUP107-201	chr12	rs2870946	0.055	IL26
chr12	SNORA70G-201	chr12	rs2870946	0.055	IL26
chr12	MDM2-001|MDM2-010|MDM2-003|MDM2-012|MDM2-022|MDM2-023|MDM2-016|MDM2-013|MDM2-026|MDM2-024|MDM2-032|MDM2-033|MDM2-004|MDM2-006|MDM2-008|MDM2-019|MDM2-009|MDM2-011|MDM2-208|MDM2-201|MDM2-203|MDM2-207|MDM2-206|MDM2-205|MDM2-204|MDM2-202	chr12	rs2870946	0.055	IL26
chr21	C21orf33-001|C21orf33-002|C21orf33-011|C21orf33-004|C21orf33-006|C21orf33-010	chr21	rs2838519	0.391	ICOSLG
chr21	DNMT3L-003|DNMT3L-001|DNMT3L-002|DNMT3L-201	chr21	rs2838519	0.391	ICOSLG
chr21	AP001055.7-001	chr21	rs2838519	0.391	ICOSLG
chr21	PWP2-001|PWP2-003	chr21	rs2838519	0.391	ICOSLG
chr21	UBE2G2-001|UBE2G2-005	chr21	rs2838519	0.391	ICOSLG
chr7	SLC26A3-002|SLC26A3-003|SLC26A3-201	chr7	rs4510766	0.56	Intergenic
chr7	SLC26A4-001|SLC26A4-002|SLC26A4-201|SLC26A4-203|SLC26A4-202	chr7	rs4510766	0.56	Intergenic
chr7	CBLL1-004|CBLL1-014|CBLL1-006|CBLL1-009|CBLL1-015|CBLL1-201	chr7	rs4510766	0.56	Intergenic
chr7	LAMB4-001|LAMB4-004|LAMB4-003|LAMB4-202|LAMB4-201|LAMB4-203	chr7	rs4510766	0.56	Intergenic
chr7	LAMB1-003|LAMB1-001|LAMB1-002|LAMB1-005|LAMB1-006	chr7	rs4510766	0.56	Intergenic
chr7	snoU109.4-201	chr7	rs4510766	0.56	Intergenic
chr3	BSN-AS1-001	chr3	rs9858542	0.28	BSN, MST1
chr3	BSN-001	chr3	rs9858542	0.28	BSN, MST1
chr3	IP6K1-001|IP6K1-002|IP6K1-003|IP6K1-201	chr3	rs9858542	0.28	BSN, MST1
chr3	RP11-694I15.6-001|RP11-694I15.6-002|RP11-694I15.6-201	chr3	rs9858542	0.28	BSN, MST1
chr3	AMIGO3-201|AMIGO3-001	chr3	rs9858542	0.28	BSN, MST1
chr3	TCTA-001	chr3	rs9858542	0.28	BSN, MST1
chr3	RBM6-006|RBM6-001|RBM6-009|RBM6-012|RBM6-007|RBM6-010|RBM6-014|RBM6-017|RBM6-019|RBM6-201	chr3	rs9858542	0.28	BSN, MST1
chr3	QRICH1-001|QRICH1-003|QRICH1-004|QRICH1-012|QRICH1-013|QRICH1-014|QRICH1-011	chr3	rs9858542	0.28	BSN, MST1
chr3	AMT-005|AMT-006|AMT-003|AMT-013|AMT-201|AMT-202|AMT-203	chr3	rs9858542	0.28	BSN, MST1
chr3	CCDC71-001	chr3	rs9858542	0.28	BSN, MST1
chr3	MIR425-201	chr3	rs9858542	0.28	BSN, MST1
chr3	QARS-009|QARS-001|QARS-005|QARS-023|QARS-027|QARS-201	chr3	rs9858542	0.28	BSN, MST1
chr3	LAMB2-001|LAMB2-003|LAMB2-018|LAMB2-201	chr3	rs9858542	0.28	BSN, MST1
chr3	C3orf62-001|C3orf62-004	chr3	rs9858542	0.28	BSN, MST1
chr4	NFKB1-001|NFKB1-002|NFKB1-005|NFKB1-004|NFKB1-003|NFKB1-007|NFKB1-011	chr4	rs3774959	0.358	NFKB1,MANBA
chr4	AF213884.1-201	chr4	rs3774959	0.358	NFKB1,MANBA
chr4	SLC9B1-002|SLC9B1-001|SLC9B1-007|SLC9B1-008|SLC9B1-006|SLC9B1-201	chr4	rs3774959	0.358	NFKB1,MANBA
chr4	snoU13.322-201	chr4	rs3774959	0.358	NFKB1,MANBA
chr15	EXD1-001|EXD1-201	chr15	rs28374715	0.738	ITPKA,NDUFAF1,NUSAP1
chr15	DLL4-201	chr15	rs28374715	0.738	ITPKA,NDUFAF1,NUSAP1
chr15	CHAC1-001|CHAC1-201	chr15	rs28374715	0.738	ITPKA,NDUFAF1,NUSAP1
chr15	OIP5-001	chr15	rs28374715	0.738	ITPKA,NDUFAF1,NUSAP1
chr15	RTF1-001	chr15	rs28374715	0.738	ITPKA,NDUFAF1,NUSAP1
chr15	MAPKBP1-001|MAPKBP1-002|MAPKBP1-006|MAPKBP1-008|MAPKBP1-009|MAPKBP1-201|MAPKBP1-202	chr15	rs28374715	0.738	ITPKA,NDUFAF1,NUSAP1
chr15	VPS18-001	chr15	rs28374715	0.738	ITPKA,NDUFAF1,NUSAP1
chr15	TYRO3-001|TYRO3-201	chr15	rs28374715	0.738	ITPKA,NDUFAF1,NUSAP1
chr15	RPAP1-001	chr15	rs28374715	0.738	ITPKA,NDUFAF1,NUSAP1
chr13	SNORD116.2-201	chr13	rs9548988	0.46	Intergenic
chr13	FOXO1-001	chr13	rs9548988	0.46	Intergenic
chr3	MUSTN1-005|MUSTN1-002|MUSTN1-001	chr3	rs9847710	0.416	PRKCD,ITIH4
chr3	GNL3-011|GNL3-001|GNL3-002|GNL3-008	chr3	rs9847710	0.416	PRKCD,ITIH4
chr3	ITIH4-AS1-001	chr3	rs9847710	0.416	PRKCD,ITIH4
chr3	GLYCTK-009|GLYCTK-002|GLYCTK-003|GLYCTK-005|GLYCTK-004|GLYCTK-201|GLYCTK-203|GLYCTK-202	chr3	rs9847710	0.416	PRKCD,ITIH4
chr3	snoU13.136-201	chr3	rs9847710	0.416	PRKCD,ITIH4
chr3	SNORD38.2-201	chr3	rs9847710	0.416	PRKCD,ITIH4
chr5	RP11-1C1.7-001	chr5	rs267939	0.37	DAP
chr5	ANKRD33B-AS1-001	chr5	rs267939	0.37	DAP
chr5	ROPN1L-002|ROPN1L-001	chr5	rs267939	0.37	DAP
chr5	ANKRD33B-001	chr5	rs267939	0.37	DAP
chr5	MARCH6-005|MARCH6-004|MARCH6-001|MARCH6-006	chr5	rs267939	0.37	DAP
chr5	CMBL-001	chr5	rs267939	0.37	DAP
chr7	AMZ1-001|AMZ1-002	chr7	rs798502	0.709	CARD11,GNA12,TTYH3
chr7	TTYH3-001|TTYH3-002|TTYH3-004|TTYH3-003|TTYH3-007	chr7	rs798502	0.709	CARD11,GNA12,TTYH3
chr7	snoU13.276-201	chr7	rs798502	0.709	CARD11,GNA12,TTYH3
chr7	CARD11-013|CARD11-012|CARD11-011	chr7	rs798502	0.709	CARD11,GNA12,TTYH3
chr10	GJD4-001	chr10	rs12261843	0.29	CCNY
chr10	CREM-016|CREM-002|CREM-017|CREM-018|CREM-047|CREM-048|CREM-001|CREM-049|CREM-057|CREM-056|CREM-029|CREM-033|CREM-023|CREM-030|CREM-031|CREM-032|CREM-025|CREM-021|CREM-024|CREM-014|CREM-027|CREM-034|CREM-052|CREM-053|CREM-012|CREM-055|CREM-028|CREM-026|CREM-003|CREM-004|CREM-006|CREM-009|CREM-007|CREM-054|CREM-008|CREM-010|CREM-203|CREM-201|CREM-204|CREM-202	chr10	rs12261843	0.29	CCNY
chr10	CUL2-001|CUL2-002|CUL2-005|CUL2-006|CUL2-007|CUL2-004|CUL2-202|CUL2-201	chr10	rs12261843	0.29	CCNY
chr10	RNU7-77P-201	chr10	rs12261843	0.29	CCNY
chr10	FZD8-001	chr10	rs12261843	0.29	CCNY
chr16	IRF8-001	chr16	rs16940202	0.18	Intergenic
chr16	COX4NB-001|COX4NB-201	chr16	rs16940202	0.18	Intergenic
chr16	U1.108-201	chr16	rs16940202	0.18	Intergenic
chr16	GINS2-001	chr16	rs16940202	0.18	Intergenic
chr16	MTHFSD-204|MTHFSD-203|MTHFSD-202|MTHFSD-201|MTHFSD-205	chr16	rs16940202	0.18	Intergenic
chr1	PLA2G2E-001	chr1	rs4654925	0.52	OTUD3
chr1	OTUD3-001	chr1	rs4654925	0.52	OTUD3
chr1	TMCO4-001|TMCO4-002|TMCO4-201	chr1	rs4654925	0.52	OTUD3
chr1	RP3-340N1.2-001|RP3-340N1.2-002	chr1	rs4654925	0.52	OTUD3
chr1	RP11-91K11.2-001	chr1	rs4654925	0.52	OTUD3
chr1	PLA2G2A-001|PLA2G2A-201	chr1	rs4654925	0.52	OTUD3
chr1	PLA2G2D-001	chr1	rs4654925	0.52	OTUD3
chr1	MUL1-001	chr1	rs4654925	0.52	OTUD3
chr1	PLA2G2C-001|PLA2G2C-201	chr1	rs4654925	0.52	OTUD3
chr1	VWA5B1-006|VWA5B1-007|VWA5B1-001|VWA5B1-204|VWA5B1-201|VWA5B1-203|VWA5B1-202	chr1	rs4654925	0.52	OTUD3
chr1	CAMK2N1-001	chr1	rs4654925	0.52	OTUD3
chr1	RP4-745E8.2-001	chr1	rs4654925	0.52	OTUD3
chr1	RP5-930J4.4-001	chr1	rs4654925	0.52	OTUD3
chr1	RP11-168O16.2-001	chr1	rs11584383	0.7	Intergenic
chr1	C1orf106-005|C1orf106-004|C1orf106-001|C1orf106-002	chr1	rs11584383	0.7	Intergenic
chr1	GPR25-201	chr1	rs11584383	0.7	Intergenic
chr1	KIF21B-002|KIF21B-005|KIF21B-003|KIF21B-006|KIF21B-201	chr1	rs11584383	0.7	Intergenic
chr1	KIF14-001	chr1	rs11584383	0.7	Intergenic
chr2	CXCR2-002|CXCR2-007|CXCR2-003|CXCR2-001|CXCR2-004|CXCR2-005|CXCR2-006	chr2	rs11676348	0.49	IL8RA, SLC11A1, IL8RB, AAMP, ARPC
chr2	ARPC2-002|ARPC2-016|ARPC2-001|ARPC2-015	chr2	rs11676348	0.49	IL8RA, SLC11A1, IL8RB, AAMP, ARPC
chr2	TNS1-001|TNS1-009|TNS1-004|TNS1-005|TNS1-002|TNS1-006|TNS1-008|TNS1-020|TNS1-013|TNS1-016|TNS1-015|TNS1-014	chr2	rs11676348	0.49	IL8RA, SLC11A1, IL8RB, AAMP, ARPC
chr2	AAMP-001|AAMP-002|AAMP-005|AAMP-009|AAMP-007	chr2	rs11676348	0.49	IL8RA, SLC11A1, IL8RB, AAMP, ARPC
chr2	AC010136.2-001	chr2	rs11676348	0.49	IL8RA, SLC11A1, IL8RB, AAMP, ARPC
chr2	U3.76-201	chr2	rs11676348	0.49	IL8RA, SLC11A1, IL8RB, AAMP, ARPC
chr22	PIM3-001	chr22	rs5771069	0.51	PIM3, IL17REL
chr22	CRELD2-008|CRELD2-002|CRELD2-001|CRELD2-003|CRELD2-005	chr22	rs5771069	0.51	PIM3, IL17REL
chr22	TTLL8-002|TTLL8-201|TTLL8-202	chr22	rs5771069	0.51	PIM3, IL17REL
chr22	MLC1-002|MLC1-001|MLC1-005|MLC1-204|MLC1-201|MLC1-202|MLC1-203	chr22	rs5771069	0.51	PIM3, IL17REL
chr22	TUBGCP6-001|TUBGCP6-006|TUBGCP6-007|TUBGCP6-201	chr22	rs5771069	0.51	PIM3, IL17REL
chr22	PLXNB2-001|PLXNB2-007|PLXNB2-010|PLXNB2-008|PLXNB2-012|PLXNB2-003|PLXNB2-204|PLXNB2-201|PLXNB2-202|PLXNB2-203	chr22	rs5771069	0.51	PIM3, IL17REL
chr22	RP1-29C18.10-001	chr22	rs5771069	0.51	PIM3, IL17REL
chr1	U6.927-201	chr1	rs2201841	0.3	IL23R
chr1	SNORA31.13-201	chr1	rs2201841	0.3	IL23R
chr1	U4atac.9-201	chr1	rs2201841	0.3	IL23R
chr1	IL12RB2-001|IL12RB2-002|IL12RB2-203|IL12RB2-201|IL12RB2-202	chr1	rs2201841	0.3	IL23R
chr1	U6.1324-201	chr1	rs2201841	0.3	IL23R
chr1	GADD45A-001|GADD45A-003	chr1	rs2201841	0.3	IL23R
chr1	C1orf141-004|C1orf141-001|C1orf141-003|C1orf141-203|C1orf141-204|C1orf141-202|C1orf141-201	chr1	rs2201841	0.3	IL23R
chr1	U6.721-201	chr1	rs2201841	0.3	IL23R
chr20	EDEM2-001|EDEM2-201|EDEM2-203|EDEM2-204|EDEM2-202	chr20	rs6088765	0.437	PROCR,UQCC,CEP250
chr20	SNORD56.5-201	chr20	rs6088765	0.437	PROCR,UQCC,CEP250
chr20	TRPC4AP-001|TRPC4AP-202|TRPC4AP-201|TRPC4AP-204|TRPC4AP-203	chr20	rs6088765	0.437	PROCR,UQCC,CEP250
chr20	EIF6-002|EIF6-005|EIF6-001|EIF6-008	chr20	rs6088765	0.437	PROCR,UQCC,CEP250
chr20	MIR499-201	chr20	rs6088765	0.437	PROCR,UQCC,CEP250
chr20	UQCC-017|UQCC-006|UQCC-012|UQCC-018|UQCC-010|UQCC-003|UQCC-007|UQCC-005|UQCC-203|UQCC-201|UQCC-202|UQCC-204|UQCC-205	chr20	rs6088765	0.437	PROCR,UQCC,CEP250
chr20	NCOA6-001|NCOA6-002|NCOA6-201	chr20	rs6088765	0.437	PROCR,UQCC,CEP250
chr20	MAP1LC3A-001|MAP1LC3A-002|MAP1LC3A-003	chr20	rs6088765	0.437	PROCR,UQCC,CEP250
chr20	RP11-346K17.4-001	chr20	rs6088765	0.437	PROCR,UQCC,CEP250
chr20	ITCH-001|ITCH-002|ITCH-201	chr20	rs6088765	0.437	PROCR,UQCC,CEP250
chr1	PANK4-001|PANK4-008	chr1	rs10797432	0.522	TNFRSF14,MMEL1,PLCH2
chr1	PEX10-001|PEX10-002|PEX10-003	chr1	rs10797432	0.522	TNFRSF14,MMEL1,PLCH2
chr1	RP13-436F16.1-001	chr1	rs10797432	0.522	TNFRSF14,MMEL1,PLCH2
chr1	RP11-181G12.2-001|RP11-181G12.2-002|RP11-181G12.2-201	chr1	rs10797432	0.522	TNFRSF14,MMEL1,PLCH2
chr1	RP3-395M20.2-001	chr1	rs10797432	0.522	TNFRSF14,MMEL1,PLCH2
chr1	MORN1-001|MORN1-002|MORN1-005|MORN1-004|MORN1-202|MORN1-201	chr1	rs10797432	0.522	TNFRSF14,MMEL1,PLCH2
chr1	RER1-004|RER1-001|RER1-002|RER1-006|RER1-202|RER1-201	chr1	rs10797432	0.522	TNFRSF14,MMEL1,PLCH2
chr1	SKI-001	chr1	rs10797432	0.522	TNFRSF14,MMEL1,PLCH2
chr1	MEGF6-001|MEGF6-007|MEGF6-005	chr1	rs10797432	0.522	TNFRSF14,MMEL1,PLCH2
chr1	C1orf222-010|C1orf222-011|C1orf222-012|C1orf222-008|C1orf222-201|C1orf222-202	chr1	rs10797432	0.522	TNFRSF14,MMEL1,PLCH2
chr17	GSDMB-003|GSDMB-004|GSDMB-001|GSDMB-002|GSDMB-010|GSDMB-202|GSDMB-201	chr17	rs8067378	NR	GSDMB
chr17	ORMDL3-001|ORMDL3-002	chr17	rs8067378	NR	GSDMB
chr17	GSDMA-201	chr17	rs8067378	NR	GSDMB
chr17	PSMD3-001|PSMD3-201|PSMD3-203|PSMD3-202	chr17	rs8067378	NR	GSDMB
chr17	ERBB2-206|ERBB2-203|ERBB2-201|ERBB2-202|ERBB2-205|ERBB2-204	chr17	rs8067378	NR	GSDMB
chr17	GRB7-001|GRB7-002|GRB7-006|GRB7-003|GRB7-202|GRB7-201	chr17	rs8067378	NR	GSDMB
chr17	MED24-003|MED24-001|MED24-006|MED24-002|MED24-009|MED24-004|MED24-205|MED24-207|MED24-206|MED24-203|MED24-201|MED24-204|MED24-202	chr17	rs8067378	NR	GSDMB
chr17	THRA-001|THRA-002|THRA-201|THRA-202	chr17	rs8067378	NR	GSDMB
chr17	CDK12-001|CDK12-201	chr17	rs8067378	NR	GSDMB
chr16	U4.20-201	chr16	rs1728785	0.767	ZFP90
chr16	snoU109.6-201	chr16	rs1728785	0.767	ZFP90
chr16	CDH3-001|CDH3-201|CDH3-202	chr16	rs1728785	0.767	ZFP90
chr16	SMPD3-001	chr16	rs1728785	0.767	ZFP90
chr16	HAS3-002|HAS3-001	chr16	rs1728785	0.767	ZFP90
chr16	CIRH1A-001|CIRH1A-201	chr16	rs1728785	0.767	ZFP90
chr16	CDH1-001|CDH1-201|CDH1-202|CDH1-203	chr16	rs1728785	0.767	ZFP90
chr16	SLC7A6OS-001	chr16	rs1728785	0.767	ZFP90
chr16	SLC7A6-201|SLC7A6-202	chr16	rs1728785	0.767	ZFP90
chr16	SNORA62.7-201	chr16	rs1728785	0.767	ZFP90
chr7	AC025594.1-201	chr7	rs4728142	0.13	IRF5
chr7	RP11-309L24.2-001	chr7	rs4728142	0.13	IRF5
chr7	snoU13.218-201	chr7	rs4728142	0.13	IRF5
chr7	TSPAN33-001	chr7	rs4728142	0.13	IRF5
chr7	FLNC-001|FLNC-002	chr7	rs4728142	0.13	IRF5
chr7	TNPO3-001|TNPO3-002|TNPO3-003|TNPO3-005|TNPO3-201	chr7	rs4728142	0.13	IRF5
chr7	RP11-286H14.8-001	chr7	rs4728142	0.13	IRF5
chr7	CALU-001|CALU-002|CALU-003|CALU-004|CALU-208|CALU-203|CALU-206|CALU-205|CALU-201|CALU-202|CALU-204|CALU-207	chr7	rs4728142	0.13	IRF5
chr7	FAM71F2-002|FAM71F2-001|FAM71F2-003|FAM71F2-005|FAM71F2-201	chr7	rs4728142	0.13	IRF5
chr7	OPN1SW-001	chr7	rs4728142	0.13	IRF5
chr7	CCDC136-008|CCDC136-009|CCDC136-002|CCDC136-003|CCDC136-010|CCDC136-011|CCDC136-006|CCDC136-001|CCDC136-005|CCDC136-007|CCDC136-202|CCDC136-201	chr7	rs4728142	0.13	IRF5
chr7	RNU7-16P-201	chr7	rs4728142	0.13	IRF5
chr1	RP11-91K11.2-001	chr1	rs6426833	0.542	Intergenic
chr1	HTR6-001	chr1	rs6426833	0.542	Intergenic
chr1	PLA2G2E-001	chr1	rs6426833	0.542	Intergenic
chr1	TMCO4-001|TMCO4-002|TMCO4-201	chr1	rs6426833	0.542	Intergenic
chr1	PLA2G2D-001	chr1	rs6426833	0.542	Intergenic
chr1	OTUD3-001	chr1	rs6426833	0.542	Intergenic
chr1	U4.36-201	chr1	rs6426833	0.542	Intergenic
chr1	VWA5B1-006|VWA5B1-007|VWA5B1-001|VWA5B1-204|VWA5B1-201|VWA5B1-203|VWA5B1-202	chr1	rs6426833	0.542	Intergenic
chr1	RP4-745E8.2-001	chr1	rs6426833	0.542	Intergenic
chr1	MUL1-001	chr1	rs6426833	0.542	Intergenic
chr1	CAMK2N1-001	chr1	rs6426833	0.542	Intergenic

## Sheet: Systemic lupus erythematosus
GM12878 cells						CD34+ cells
Bait		Other End				Bait		Other End
chr	bait_interaction genes	chr	SNP	risk allele frequency	reported gene		chr	bait_interaction genes	chr	SNP	risk allele frequency	reported gene
chr1	snoU13.442-201	chr1	rs2205960	0.25	TNFSF4		chr1	RP1-15D23.2-001	chr1	rs2205960	0.25	TNFSF4
chr1	CENPL-001|CENPL-003|CENPL-002	chr1	rs2205960	0.25	TNFSF4		chr3	NAALADL2-AS2-001	chr3	rs1463525	0.43	NAALADL2
chr1	KLHL20-001|KLHL20-201	chr1	rs2205960	0.25	TNFSF4		chr6	AL391559.1-201	chr6	rs12529935	0.91	BACH2
chr3	NAALADL2-AS2-001	chr3	rs1463525	0.43	NAALADL2		chr8	RP11-148O21.4-001	chr8	rs2254546	0.72	FAM167A, BLK
chr3	U4.38-201	chr3	rs1463525	0.43	NAALADL2		chr8	RP11-148O21.3-001	chr8	rs2254546	0.72	FAM167A, BLK
chr4	AP001816.1-001|AP001816.1-002	chr4	rs10516487	0.77	BANK1		chr7	IKZF1-202|IKZF1-201|IKZF1-003|IKZF1-002|IKZF1-007|IKZF1-205|IKZF1-203|IKZF1-204|IKZF1-006|IKZF1-004|IKZF1-001	chr7	rs4917014	0.68	IKZF1
chr11	RP11-744N12.2-001	chr11	rs6590330	0.35	ETS1		chr10	RP11-563N6.4-001	chr10	rs7097397	0.28	WDFY4
chr11	RP11-1007G5.2-001	chr11	rs6590330	0.35	ETS1		chr4	AFF1-007|AFF1-008|AFF1-005|AFF1-001|AFF1-003|AFF1-004|AFF1-202|AFF1-201|AFF1-203|AFF1-204	chr4	rs340630	0.52	AFF1
chr2	SNORA75.5-201	chr2	rs17039212	0.1	Intergenic		chr4	RP11-558N14.1-001|RP11-558N14.1-002|RP11-558N14.1-004|RP11-558N14.1-005|RP11-558N14.1-006|RP11-558N14.1-007	chr4	rs956237	0.33	LEF1
chr3	AC116038.1-201	chr3	rs11717455	0.93	SCN10A		chr4	COL25A1-007|COL25A1-001|COL25A1-003|COL25A1-002|COL25A1-005|COL25A1-201|COL25A1-202|COL25A1-203	chr4	rs4956211	0.35	COL25A1
chr3	U6.426-201	chr3	rs11717455	0.93	SCN10A		chr4	AGXT2L1-002|AGXT2L1-003|AGXT2L1-004|AGXT2L1-001|AGXT2L1-007|AGXT2L1-006	chr4	rs4956211	0.35	COL25A1
chr4	PCDH18-001|PCDH18-002|PCDH18-003|PCDH18-005|PCDH18-006	chr4	rs2313132	0.12	Intergenic		chr6	AL357060.1-201	chr6	rs5029939	0.03	TNFAIP3
chr6	AL391559.1-201	chr6	rs12529935	0.91	BACH2		chr7	CCL24-001|CCL24-002	chr7	rs1167796	0.71	NR
chr6	RP1-122O8.7-001	chr6	rs12529935	0.91	BACH2		chr10	LRRC18-001|LRRC18-201	chr10	rs1913517	0.29	LRRC18, WDFY4
chr8	RP11-148O21.3-001	chr8	rs2254546	0.72	FAM167A, BLK		chr11	RP11-1007G5.2-001	chr11	rs1128334	0.35	ETS1
chr8	RP11-148O21.4-001	chr8	rs2254546	0.72	FAM167A, BLK		chr12	ZDHHC17-001|ZDHHC17-005|ZDHHC17-009|ZDHHC17-201|ZDHHC17-202	chr12	rs2669010	0.4	RPL7AP59
chr8	CTC-493P15.3-001	chr8	rs2254546	0.72	FAM167A, BLK		chr6	PRDM1-004|PRDM1-001|PRDM1-006|PRDM1-007|PRDM1-002|PRDM1-201	chr6	rs548234	0.26	PRDM1, ATG5
chr8	C8orf12-001|C8orf12-201	chr8	rs2254546	0.72	FAM167A, BLK		chr11	RP11-754B17.1-001	chr11	rs4963128	0.66	KIAA1542
chr8	XKR6-001|XKR6-002|XKR6-003|XKR6-201	chr8	rs2254546	0.72	FAM167A, BLK		chr7	TNPO3-001|TNPO3-002|TNPO3-003|TNPO3-005|TNPO3-201	chr7	rs12537284	0.13	IRF5, TNPO3
chr8	AF131215.3-001|AF131215.3-201	chr8	rs2254546	0.72	FAM167A, BLK		chr7	TSPAN33-001	chr7	rs12537284	0.13	IRF5, TNPO3
chr11	OR4A16-201	chr11	rs7927370	0.94	OR4A15		chr6	TAF11-001|TAF11-201	chr6	rs3734266	0.13	UHRF1BP1
chr11	OR5L1-201	chr11	rs7927370	0.94	OR4A15		chr10	AC067742.1-201	chr10	rs4948496	0.63	ARID5B, RTKN2
chr12	GLT1D1-002|GLT1D1-001|GLT1D1-005|GLT1D1-201	chr12	rs1385374	0.17	SLC15A4		chr7	IKZF1-202|IKZF1-201|IKZF1-003|IKZF1-002|IKZF1-007|IKZF1-205|IKZF1-203|IKZF1-204|IKZF1-006|IKZF1-004|IKZF1-001	chr7	rs10276619	NR	IKZF1
chr1	ANKRD45-001	chr1	rs10798269	0.64	Intergenic		chr10	ARHGAP22-001|ARHGAP22-005|ARHGAP22-006|ARHGAP22-007|ARHGAP22-003|ARHGAP22-004|ARHGAP22-002	chr10	rs11101442	0.32	c10orf64
chr1	TNFSF4-002|TNFSF4-001|TNFSF4-201	chr1	rs10798269	0.64	Intergenic		chr2	TET3-004|TET3-001|TET3-201	chr2	rs4852324	0.76	TET3, DGUOK
chr1	RP1-15D23.2-001	chr1	rs10798269	0.64	Intergenic		chr2	DGUOK-001|DGUOK-002|DGUOK-202|DGUOK-201	chr2	rs4852324	0.76	TET3, DGUOK
chr1	RP3-436N22.3-001	chr1	rs10798269	0.64	Intergenic		chr2	STAMBP-002|STAMBP-004|STAMBP-003|STAMBP-005|STAMBP-001|STAMBP-012|STAMBP-201|STAMBP-202|STAMBP-203	chr2	rs4852324	0.76	TET3, DGUOK
chr1	CENPL-001|CENPL-003|CENPL-002	chr1	rs10798269	0.64	Intergenic		chr2	BOLA3-001|BOLA3-002	chr2	rs4852324	0.76	TET3, DGUOK
chr1	KLHL20-001|KLHL20-201	chr1	rs10798269	0.64	Intergenic		chr22	YDJC-001|YDJC-201	chr22	rs131654	0.48	HIC2, UBE2L3
chr1	SLC9A11-001|SLC9A11-201	chr1	rs10798269	0.64	Intergenic		chr22	SDF2L1-001	chr22	rs131654	0.48	HIC2, UBE2L3
chr7	IKZF1-202|IKZF1-201|IKZF1-003|IKZF1-002|IKZF1-007|IKZF1-205|IKZF1-203|IKZF1-204|IKZF1-006|IKZF1-004|IKZF1-001	chr7	rs4917014	0.68	IKZF1		chr22	CCDC116-002|CCDC116-001	chr22	rs131654	0.48	HIC2, UBE2L3
chr7	AC020743.2-001	chr7	rs4917014	0.68	IKZF1		chr1	CPT2-001	chr1	rs6695567	0.57	SLC1A7
chr7	AC124014.1-201	chr7	rs4917014	0.68	IKZF1		chr1	RP5-1024G6.2-001	chr1	rs6695567	0.57	SLC1A7
chr7	C7orf72-001	chr7	rs4917014	0.68	IKZF1		chr2	U6.688-201	chr2	rs7574865	NR	STAT4
chr10	RP11-563N6.4-001	chr10	rs7097397	0.28	WDFY4		chr6	PRDM1-004|PRDM1-001|PRDM1-006|PRDM1-007|PRDM1-002|PRDM1-201	chr6	rs742108	0.34	PRDM1, ATG5
chr10	LRRC18-001|LRRC18-201	chr10	rs7097397	0.28	WDFY4		chr22	YDJC-001|YDJC-201	chr22	rs5754217	0.83	UBE2L3, YDJC
chr10	DRGX-001|DRGX-201	chr10	rs7097397	0.28	WDFY4		chr22	CCDC116-002|CCDC116-001	chr22	rs5754217	0.83	UBE2L3, YDJC
chr10	ARHGAP22-001|ARHGAP22-005|ARHGAP22-006|ARHGAP22-007|ARHGAP22-003|ARHGAP22-004|ARHGAP22-002	chr10	rs7097397	0.28	WDFY4		chr22	SDF2L1-001	chr22	rs5754217	0.83	UBE2L3, YDJC
chr10	VSTM4-001|VSTM4-002	chr10	rs7097397	0.28	WDFY4		chr12	DUSP16-001|DUSP16-003|DUSP16-002|DUSP16-201	chr12	rs10845606	0.71	GPR19
chr1	RP11-444D13.1-001	chr1	rs10911390	0.06	APOBEC4		chr12	CDKN1B-001|CDKN1B-003|CDKN1B-002|CDKN1B-201	chr12	rs10845606	0.71	GPR19
chr1	NCF2-001|NCF2-002|NCF2-005|NCF2-004|NCF2-201|NCF2-202|NCF2-203	chr1	rs10911390	0.06	APOBEC4		chr12	MANSC1-001|MANSC1-002|MANSC1-003|MANSC1-004|MANSC1-005	chr12	rs10845606	0.71	GPR19
chr1	TSEN15-001|TSEN15-007|TSEN15-006	chr1	rs10911390	0.06	APOBEC4		chr7	TNPO3-001|TNPO3-002|TNPO3-003|TNPO3-005|TNPO3-201	chr7	rs12531711	0.11	IRF5
chr1	GLT25D2-001|GLT25D2-003|GLT25D2-002|GLT25D2-201	chr1	rs10911390	0.06	APOBEC4		chr7	snoU13.218-201	chr7	rs12531711	0.11	IRF5
chr1	NMNAT2-001|NMNAT2-002	chr1	rs10911390	0.06	APOBEC4		chr7	RP11-309L24.2-001	chr7	rs729302	0.66	IRF5
chr4	AFF1-007|AFF1-008|AFF1-005|AFF1-001|AFF1-003|AFF1-004|AFF1-202|AFF1-201|AFF1-203|AFF1-204	chr4	rs340630	0.52	AFF1		chr7	snoU13.218-201	chr7	rs729302	0.66	IRF5
chr4	SLC10A6-001	chr4	rs340630	0.52	AFF1		chr7	TNPO3-001|TNPO3-002|TNPO3-003|TNPO3-005|TNPO3-201	chr7	rs729302	0.66	IRF5
chr4	RP11-558N14.1-001|RP11-558N14.1-002|RP11-558N14.1-004|RP11-558N14.1-005|RP11-558N14.1-006|RP11-558N14.1-007	chr4	rs956237	0.33	LEF1		chr7	CCDC136-008|CCDC136-009|CCDC136-002|CCDC136-003|CCDC136-010|CCDC136-011|CCDC136-006|CCDC136-001|CCDC136-005|CCDC136-007|CCDC136-202|CCDC136-201	chr7	rs729302	0.66	IRF5
chr4	HADH-002|HADH-001|HADH-003|HADH-201	chr4	rs956237	0.33	LEF1		chr16	PYCARD-002|PYCARD-001|PYCARD-201	chr16	rs9888739	0.13	ITGAM
chr4	AGXT2L1-002|AGXT2L1-003|AGXT2L1-004|AGXT2L1-001|AGXT2L1-007|AGXT2L1-006	chr4	rs4956211	0.35	COL25A1		chr16	U7.115-201	chr16	rs9888739	0.13	ITGAM
chr4	COL25A1-007|COL25A1-001|COL25A1-003|COL25A1-002|COL25A1-005|COL25A1-201|COL25A1-202|COL25A1-203	chr4	rs4956211	0.35	COL25A1		chr16	PYDC1-001	chr16	rs9888739	0.13	ITGAM
chr4	OSTC-001|OSTC-002	chr4	rs4956211	0.35	COL25A1		chr16	FUS-001|FUS-202|FUS-201	chr16	rs9888739	0.13	ITGAM
chr6	AL357060.1-201	chr6	rs5029939	0.03	TNFAIP3		chr16	STX1B-001	chr16	rs9888739	0.13	ITGAM
chr6	PERP-001|PERP-201	chr6	rs5029939	0.03	TNFAIP3		chr16	HSD3B7-001|HSD3B7-201|HSD3B7-202	chr16	rs9888739	0.13	ITGAM
chr6	OLIG3-201	chr6	rs5029939	0.03	TNFAIP3		chr16	PYDC1-001	chr16	rs9937837	0.02	ITGAM
chr7	CCL26-001|CCL26-002	chr7	rs1167796	0.71	NR		chr16	PYCARD-002|PYCARD-001|PYCARD-201	chr16	rs9937837	0.02	ITGAM
chr7	RHBDD2-001|RHBDD2-002|RHBDD2-202|RHBDD2-201	chr7	rs1167796	0.71	NR		chr16	HSD3B7-001|HSD3B7-201|HSD3B7-202	chr16	rs9937837	0.02	ITGAM
chr7	CCL24-001|CCL24-002	chr7	rs1167796	0.71	NR		chr16	PRSS36-201|PRSS36-202	chr16	rs9937837	0.02	ITGAM
chr10	LRRC18-001|LRRC18-201	chr10	rs1913517	0.29	LRRC18, WDFY4		chr16	PRSS8-201|PRSS8-202	chr16	rs9937837	0.02	ITGAM
chr10	RP11-523O18.1-001	chr10	rs1913517	0.29	LRRC18, WDFY4		chr3	PXK-001|PXK-002|PXK-010|PXK-004|PXK-006|PXK-011|PXK-009|PXK-005|PXK-003|PXK-201|PXK-202|PXK-203|PXK-204	chr3	rs6445975	0.28	PXK
chr10	RP11-507P23.3-001|RP11-507P23.3-002|RP11-507P23.3-003|RP11-507P23.3-004	chr10	rs1913517	0.29	LRRC18, WDFY4		chr3	RPP14-008|RPP14-001|RPP14-011|RP11-80H18.3-001|RP11-80H18.3-201	chr3	rs6445975	0.28	PXK
chr10	ARHGAP22-001|ARHGAP22-005|ARHGAP22-006|ARHGAP22-007|ARHGAP22-003|ARHGAP22-004|ARHGAP22-002	chr10	rs1913517	0.29	LRRC18, WDFY4		chr3	ACOX2-002|ACOX2-001|ACOX2-004	chr3	rs6445975	0.28	PXK
chr11	RP11-1007G5.2-001	chr11	rs1128334	0.35	ETS1		chr3	RP11-475O23.2-001	chr3	rs6445975	0.28	PXK
chr12	NAP1L1-001|NAP1L1-013|NAP1L1-010|NAP1L1-004|NAP1L1-009|NAP1L1-006|NAP1L1-007|NAP1L1-012|NAP1L1-005|NAP1L1-015|NAP1L1-011|NAP1L1-008|NAP1L1-020|NAP1L1-024|NAP1L1-016|NAP1L1-021|NAP1L1-022|NAP1L1-027|NAP1L1-018	chr12	rs2669010	0.4	RPL7AP59		chr16	ITGAX-001	chr16	rs11150610	0.42	ITGAM
chr13	WBP4-001|WBP4-201	chr13	rs7329174	NR	ELF1, microRNA2276, SLC25A15, WBP4		chr16	PYDC1-001	chr16	rs11150610	0.42	ITGAM
chr13	MTRF1-006|MTRF1-007|MTRF1-009|MTRF1-202|MTRF1-201	chr13	rs7329174	NR	ELF1, microRNA2276, SLC25A15, WBP4		chr16	PRSS36-201|PRSS36-202	chr16	rs11150610	0.42	ITGAM
chr4	U6.36-201	chr4	rs4522865	0.54	BANK1		chr16	PRSS8-201|PRSS8-202	chr16	rs11150610	0.42	ITGAM
chr4	AP001816.1-001|AP001816.1-002	chr4	rs4522865	0.54	BANK1		chr16	PYCARD-002|PYCARD-001|PYCARD-201	chr16	rs11150610	0.42	ITGAM
chr6	HLA-DQB1-007|HLA-DQB1-004|HLA-DQB1-002|HLA-DQB1-001|HLA-DQB1-003|HLA-DQB1-006	chr6	rs2187668	0.26	HLA-DQA1, HLA-DQB1		chr16	SETD1A-001|SETD1A-002|SETD1A-003	chr16	rs11150610	0.42	ITGAM
chr6	HLA-DRB1-001	chr6	rs2187668	0.26	HLA-DQA1, HLA-DQB1		chr16	U7.115-201	chr16	rs11150610	0.42	ITGAM
chr6	HLA-DOB-001|HLA-DOB-004	chr6	rs2187668	0.26	HLA-DQA1, HLA-DQB1		chr16	ITGAL-201|ITGAL-202|ITGAL-203|ITGAL-204	chr16	rs7186852	0.08	NR
chr6	PRDM1-004|PRDM1-001|PRDM1-006|PRDM1-007|PRDM1-002|PRDM1-201	chr6	rs548234	0.26	PRDM1, ATG5		chr16	AC002310.7-002|AC002310.7-001	chr16	rs7186852	0.08	NR
chr6	U6.1150-201	chr6	rs548234	0.26	PRDM1, ATG5		chr16	SRCAP-004|SRCAP-001|SRCAP-202|SRCAP-201	chr16	rs7186852	0.08	NR
chr6	ATG5-001|ATG5-002|ATG5-003|ATG5-201	chr6	rs548234	0.26	PRDM1, ATG5		chr16	ZNF689-001|ZNF689-201	chr16	rs7197475	0.08	NR
chr10	WDFY4-008|WDFY4-007|WDFY4-001|WDFY4-006|WDFY4-002|WDFY4-203|WDFY4-201|WDFY4-202|WDFY4-204	chr10	rs877819	0.18	WDFY4		chr16	AC002310.7-002|AC002310.7-001	chr16	rs7197475	0.08	NR
chr10	ARHGAP22-001|ARHGAP22-005|ARHGAP22-006|ARHGAP22-007|ARHGAP22-003|ARHGAP22-004|ARHGAP22-002	chr10	rs877819	0.18	WDFY4		chr16	ZNF764-001|ZNF764-002	chr16	rs7197475	0.08	NR
chr10	LRRC18-001|LRRC18-201	chr10	rs877819	0.18	WDFY4		chr16	DCTPP1-001	chr16	rs7197475	0.08	NR
chr10	VSTM4-001|VSTM4-002	chr10	rs877819	0.18	WDFY4		chr16	FBRS-001|FBRS-201|FBRS-202	chr16	rs7197475	0.08	NR
chr11	CDHR5-001|CDHR5-002|CDHR5-008|CDHR5-007|CDHR5-006|CDHR5-201|CDHR5-202	chr11	rs4963128	0.66	KIAA1542		chr16	SRCAP-004|SRCAP-001|SRCAP-202|SRCAP-201	chr16	rs7197475	0.08	NR
chr11	RP13-46H24.1-001	chr11	rs4963128	0.66	KIAA1542
chr11	RP11-754B17.1-001	chr11	rs4963128	0.66	KIAA1542
chr11	EPS8L2-008|EPS8L2-009|EPS8L2-001|EPS8L2-003|EPS8L2-027|EPS8L2-016|EPS8L2-026|EPS8L2-002|EPS8L2-006	chr11	rs4963128	0.66	KIAA1542
chr11	CEND1-001	chr11	rs4963128	0.66	KIAA1542
chr11	TALDO1-001|TALDO1-010	chr11	rs4963128	0.66	KIAA1542
chr11	RPLP2-001|RPLP2-002|RPLP2-009	chr11	rs4963128	0.66	KIAA1542
chr11	PDDC1-010|PDDC1-012|PDDC1-006|PDDC1-003|PDDC1-017|PDDC1-016|PDDC1-014|PDDC1-201	chr11	rs4963128	0.66	KIAA1542
chr11	BET1L-005|BET1L-001|BET1L-002|BET1L-006|BET1L-007|BET1L-004	chr11	rs4963128	0.66	KIAA1542
chr11	SCGB1C1-001	chr11	rs4963128	0.66	KIAA1542
chr11	NLRP6-002|NLRP6-001	chr11	rs4963128	0.66	KIAA1542
chr11	PSMD13-001|PSMD13-003|PSMD13-009|PSMD13-007|PSMD13-011|PSMD13-201	chr11	rs4963128	0.66	KIAA1542
chr17	CDRT15-001|CDRT15-002	chr17	rs12949531	0.22	Intergenic
chr7	TNPO3-001|TNPO3-002|TNPO3-003|TNPO3-005|TNPO3-201	chr7	rs12537284	0.13	IRF5, TNPO3
chr7	IRF5-003|IRF5-002|IRF5-005|IRF5-008|IRF5-010|IRF5-001|IRF5-011|IRF5-009|IRF5-201|IRF5-202|IRF5-203|IRF5-204	chr7	rs12537284	0.13	IRF5, TNPO3
chr7	TSPAN33-001	chr7	rs12537284	0.13	IRF5, TNPO3
chr7	RP11-286H14.8-001	chr7	rs12537284	0.13	IRF5, TNPO3
chr7	CCDC136-008|CCDC136-009|CCDC136-002|CCDC136-003|CCDC136-010|CCDC136-011|CCDC136-006|CCDC136-001|CCDC136-005|CCDC136-007|CCDC136-202|CCDC136-201	chr7	rs12537284	0.13	IRF5, TNPO3
chr7	RP11-309L24.2-001	chr7	rs12537284	0.13	IRF5, TNPO3
chr7	CALU-001|CALU-002|CALU-003|CALU-004|CALU-208|CALU-203|CALU-206|CALU-205|CALU-201|CALU-202|CALU-204|CALU-207	chr7	rs12537284	0.13	IRF5, TNPO3
chr7	OPN1SW-001	chr7	rs12537284	0.13	IRF5, TNPO3
chr6	TAF11-001|TAF11-201	chr6	rs3734266	0.13	UHRF1BP1
chr6	SNRPC-001|SNRPC-003|SNRPC-002	chr6	rs3734266	0.13	UHRF1BP1
chr6	snoU13.94-201	chr6	rs3734266	0.13	UHRF1BP1
chr6	snoU13.374-201	chr6	rs3734266	0.13	UHRF1BP1
chr6	TCP11-201|TCP11-202|TCP11-018|TCP11-017|TCP11-016|TCP11-010|TCP11-009|TCP11-005|TCP11-008|TCP11-015|TCP11-014|TCP11-001|TCP11-004|TCP11-027	chr6	rs3734266	0.13	UHRF1BP1
chr6	PPARD-002|PPARD-003|PPARD-204|PPARD-201|PPARD-202|PPARD-203|PPARD-205	chr6	rs3734266	0.13	UHRF1BP1
chr6	ZNF76-003|ZNF76-001|ZNF76-010|ZNF76-013|ZNF76-203|ZNF76-201|ZNF76-202	chr6	rs3734266	0.13	UHRF1BP1
chr10	ARID5B-001|ARID5B-002	chr10	rs4948496	0.63	ARID5B, RTKN2
chr10	AC067742.1-201	chr10	rs4948496	0.63	ARID5B, RTKN2
chr10	ADO-201	chr10	rs4948496	0.63	ARID5B, RTKN2
chr7	IKZF1-202|IKZF1-201|IKZF1-003|IKZF1-002|IKZF1-007|IKZF1-205|IKZF1-203|IKZF1-204|IKZF1-006|IKZF1-004|IKZF1-001	chr7	rs10276619	NR	IKZF1
chr7	FIGNL1-002|FIGNL1-001|FIGNL1-003|FIGNL1-004|FIGNL1-011|FIGNL1-006|FIGNL1-010|FIGNL1-007|FIGNL1-008|FIGNL1-009	chr7	rs10276619	NR	IKZF1
chr7	AC020743.2-001	chr7	rs10276619	NR	IKZF1
chr7	C7orf72-001	chr7	rs10276619	NR	IKZF1
chr7	ZPBP-001|ZPBP-003|ZPBP-006	chr7	rs10276619	NR	IKZF1
chr10	WDFY4-008|WDFY4-007|WDFY4-001|WDFY4-006|WDFY4-002|WDFY4-203|WDFY4-201|WDFY4-202|WDFY4-204	chr10	rs11101442	0.32	c10orf64
chr10	ARHGAP22-001|ARHGAP22-005|ARHGAP22-006|ARHGAP22-007|ARHGAP22-003|ARHGAP22-004|ARHGAP22-002	chr10	rs11101442	0.32	c10orf64
chr10	RP11-563N6.4-001	chr10	rs11101442	0.32	c10orf64
chr10	LRRC18-001|LRRC18-201	chr10	rs11101442	0.32	c10orf64
chr11	RP4-607I7.1-001|RP4-607I7.1-002	chr11	rs2785197	0.74	CD44
chr11	PDHX-003|PDHX-002|PDHX-001|PDHX-004|PDHX-008|PDHX-006	chr11	rs2785197	0.74	CD44
chr11	AL138810.1-201	chr11	rs2785197	0.74	CD44
chr11	APIP-201|APIP-001	chr11	rs2785197	0.74	CD44
chr11	TRIM44-001	chr11	rs2785197	0.74	CD44
chr2	FAM98A-001|FAM98A-004|FAM98A-009|FAM98A-201|FAM98A-202	chr2	rs13385731	0.83	RASGRP3
chr2	AC020594.5-001	chr2	rs13385731	0.83	RASGRP3
chr2	RASGRP3-001|RASGRP3-007|RASGRP3-006|RASGRP3-012|RASGRP3-008|RASGRP3-014|RASGRP3-013|RASGRP3-004	chr2	rs13385731	0.83	RASGRP3
chr2	TTC27-006|TTC27-001|TTC27-005	chr2	rs13385731	0.83	RASGRP3
chr2	MIR558-201	chr2	rs13385731	0.83	RASGRP3
chr2	MEMO1-001|MEMO1-005|MEMO1-003|MEMO1-011|MEMO1-009|MEMO1-007	chr2	rs13385731	0.83	RASGRP3
chr3	TBL1XR1-001|TBL1XR1-002|TBL1XR1-007|TBL1XR1-009|TBL1XR1-003|TBL1XR1-010|TBL1XR1-014|TBL1XR1-017|TBL1XR1-012|TBL1XR1-011|TBL1XR1-008|TBL1XR1-005|TBL1XR1-006|TBL1XR1-013|TBL1XR1-201	chr3	rs12629106	0.81	Intergenic
chr3	SNORA18.1-201	chr3	rs12629106	0.81	Intergenic
chr3	TBL1XR1-AS1-001	chr3	rs12629106	0.81	Intergenic
chr2	TET3-004|TET3-001|TET3-201	chr2	rs4852324	0.76	TET3, DGUOK
chr2	DGUOK-001|DGUOK-002|DGUOK-202|DGUOK-201	chr2	rs4852324	0.76	TET3, DGUOK
chr2	ACTG2-008|ACTG2-001|ACTG2-003|ACTG2-010|ACTG2-002	chr2	rs4852324	0.76	TET3, DGUOK
chr2	STAMBP-002|STAMBP-004|STAMBP-003|STAMBP-005|STAMBP-001|STAMBP-012|STAMBP-201|STAMBP-202|STAMBP-203	chr2	rs4852324	0.76	TET3, DGUOK
chr2	BOLA3-001|BOLA3-002	chr2	rs4852324	0.76	TET3, DGUOK
chr2	MOBKL1B-001|MOBKL1B-201	chr2	rs4852324	0.76	TET3, DGUOK
chr2	TPRKB-001|TPRKB-004|TPRKB-005	chr2	rs4852324	0.76	TET3, DGUOK
chr2	AC073263.1-201	chr2	rs4852324	0.76	TET3, DGUOK
chr2	C2orf81-002|C2orf81-001|C2orf81-003|C2orf81-004|C2orf81-201	chr2	rs4852324	0.76	TET3, DGUOK
chr2	DCTN1-001|DCTN1-004|DCTN1-006|DCTN1-007|DCTN1-002|DCTN1-016|DCTN1-017|DCTN1-012|DCTN1-013|DCTN1-018|DCTN1-014|DCTN1-011|DCTN1-015|DCTN1-202|DCTN1-201|DCTN1-203	chr2	rs4852324	0.76	TET3, DGUOK
chr22	YDJC-001|YDJC-201	chr22	rs131654	0.48	HIC2, UBE2L3
chr22	CCDC116-002|CCDC116-001	chr22	rs131654	0.48	HIC2, UBE2L3
chr22	SDF2L1-001	chr22	rs131654	0.48	HIC2, UBE2L3
chr22	YPEL1-001|YPEL1-003	chr22	rs131654	0.48	HIC2, UBE2L3
chr1	SLC1A7-001|SLC1A7-002	chr1	rs6695567	0.57	SLC1A7
chr1	CPT2-001	chr1	rs6695567	0.57	SLC1A7
chr1	C1orf123-001|C1orf123-007	chr1	rs6695567	0.57	SLC1A7
chr1	MAGOH-001|MAGOH-002	chr1	rs6695567	0.57	SLC1A7
chr1	RP5-1024G6.2-001	chr1	rs6695567	0.57	SLC1A7
chr2	U6.688-201	chr2	rs7574865	NR	STAT4
chr2	AC067945.2-001	chr2	rs7574865	NR	STAT4
chr2	MYO1B-011|MYO1B-003|MYO1B-010|MYO1B-001|MYO1B-012|MYO1B-005|MYO1B-008|MYO1B-002|MYO1B-009|MYO1B-202|MYO1B-201	chr2	rs7574865	NR	STAT4
chr2	AC098617.2-001	chr2	rs7574865	NR	STAT4
chr5	SLU7-001|SLU7-004|SLU7-003|SLU7-002	chr5	rs2431697	0.56	PTTG1
chr5	MIR146A-201	chr5	rs2431697	0.56	PTTG1
chr5	AC011363.1-201	chr5	rs2431697	0.56	PTTG1
chr5	CTC-348L5.1-001	chr5	rs2431697	0.56	PTTG1
chr6	PRDM1-004|PRDM1-001|PRDM1-006|PRDM1-007|PRDM1-002|PRDM1-201	chr6	rs742108	0.34	PRDM1, ATG5
chr6	U6.1150-201	chr6	rs742108	0.34	PRDM1, ATG5
chr6	ATG5-001|ATG5-002|ATG5-003|ATG5-201	chr6	rs742108	0.34	PRDM1, ATG5
chr6	PREP-001|PREP-002|PREP-201	chr6	rs742108	0.34	PRDM1, ATG5
chr10	SLC29A3-001	chr10	rs2252996	0.68	SLC29A3
chr10	snoU13.308-201	chr10	rs2252996	0.68	SLC29A3
chr10	CDH23-003|CDH23-001|CDH23-006|CDH23-207|CDH23-206|CDH23-204|CDH23-203|CDH23-205|CDH23-208|CDH23-202|CDH23-201	chr10	rs2252996	0.68	SLC29A3
chr10	NCRNA00223-001	chr10	rs2252996	0.68	SLC29A3
chr11	TREH-001|TREH-003|TREH-002|TREH-201|TREH-202|TREH-203	chr11	rs4639966	0.3	NR
chr11	FOXR1-001|FOXR1-003	chr11	rs4639966	0.3	NR
chr11	H2AFX-001|H2AFX-201	chr11	rs4639966	0.3	NR
chr11	UPK2-002|UPK2-001	chr11	rs4639966	0.3	NR
chr22	SDF2L1-001	chr22	rs5754217	0.83	UBE2L3, YDJC
chr22	YDJC-001|YDJC-201	chr22	rs5754217	0.83	UBE2L3, YDJC
chr22	CCDC116-002|CCDC116-001	chr22	rs5754217	0.83	UBE2L3, YDJC
chr22	PPIL2-001|PPIL2-006|PPIL2-009|PPIL2-005|PPIL2-004|PPIL2-201|PPIL2-202|PPIL2-203	chr22	rs5754217	0.83	UBE2L3, YDJC
chr22	YPEL1-001|YPEL1-003	chr22	rs5754217	0.83	UBE2L3, YDJC
chr22	SNAP29-001|SNAP29-003	chr22	rs5754217	0.83	UBE2L3, YDJC
chr12	CDKN1B-001|CDKN1B-003|CDKN1B-002|CDKN1B-201	chr12	rs10845606	0.71	GPR19
chr12	RP11-180M15.4-001	chr12	rs10845606	0.71	GPR19
chr12	DUSP16-001|DUSP16-003|DUSP16-002|DUSP16-201	chr12	rs10845606	0.71	GPR19
chr12	CREBL2-001	chr12	rs10845606	0.71	GPR19
chr12	MANSC1-001|MANSC1-002|MANSC1-003|MANSC1-004|MANSC1-005	chr12	rs10845606	0.71	GPR19
chr12	DDX47-002|DDX47-001|DDX47-009	chr12	rs10845606	0.71	GPR19
chr12	RNU7-60P-201	chr12	rs10845606	0.71	GPR19
chr12	MIR614-201	chr12	rs10845606	0.71	GPR19
chr7	snoU13.218-201	chr7	rs12531711	0.11	IRF5
chr7	TNPO3-001|TNPO3-002|TNPO3-003|TNPO3-005|TNPO3-201	chr7	rs12531711	0.11	IRF5
chr7	IRF5-003|IRF5-002|IRF5-005|IRF5-008|IRF5-010|IRF5-001|IRF5-011|IRF5-009|IRF5-201|IRF5-202|IRF5-203|IRF5-204	chr7	rs12531711	0.11	IRF5
chr7	AC025594.1-201	chr7	rs12531711	0.11	IRF5
chr7	RP11-309L24.2-001	chr7	rs12531711	0.11	IRF5
chr7	RP11-286H14.8-001	chr7	rs12531711	0.11	IRF5
chr7	TSPAN33-001	chr7	rs12531711	0.11	IRF5
chr7	FLNC-001|FLNC-002	chr7	rs12531711	0.11	IRF5
chr7	FAM71F2-002|FAM71F2-001|FAM71F2-003|FAM71F2-005|FAM71F2-201	chr7	rs12531711	0.11	IRF5
chr7	CALU-001|CALU-002|CALU-003|CALU-004|CALU-208|CALU-203|CALU-206|CALU-205|CALU-201|CALU-202|CALU-204|CALU-207	chr7	rs12531711	0.11	IRF5
chr7	AC025594.1-201	chr7	rs729302	0.66	IRF5
chr7	snoU13.218-201	chr7	rs729302	0.66	IRF5
chr7	TNPO3-001|TNPO3-002|TNPO3-003|TNPO3-005|TNPO3-201	chr7	rs729302	0.66	IRF5
chr7	RP11-286H14.8-001	chr7	rs729302	0.66	IRF5
chr7	RP11-309L24.2-001	chr7	rs729302	0.66	IRF5
chr7	CALU-001|CALU-002|CALU-003|CALU-004|CALU-208|CALU-203|CALU-206|CALU-205|CALU-201|CALU-202|CALU-204|CALU-207	chr7	rs729302	0.66	IRF5
chr7	TSPAN33-001	chr7	rs729302	0.66	IRF5
chr7	OPN1SW-001	chr7	rs729302	0.66	IRF5
chr7	CCDC136-008|CCDC136-009|CCDC136-002|CCDC136-003|CCDC136-010|CCDC136-011|CCDC136-006|CCDC136-001|CCDC136-005|CCDC136-007|CCDC136-202|CCDC136-201	chr7	rs729302	0.66	IRF5
chr7	FAM71F2-002|FAM71F2-001|FAM71F2-003|FAM71F2-005|FAM71F2-201	chr7	rs729302	0.66	IRF5
chr16	TRIM72-201	chr16	rs9888739	0.13	ITGAM
chr16	PYDC1-001	chr16	rs9888739	0.13	ITGAM
chr16	PRSS36-201|PRSS36-202	chr16	rs9888739	0.13	ITGAM
chr16	ARMC5-202|ARMC5-205|ARMC5-201|ARMC5-204|ARMC5-203	chr16	rs9888739	0.13	ITGAM
chr16	FUS-001|FUS-202|FUS-201	chr16	rs9888739	0.13	ITGAM
chr16	PYCARD-002|PYCARD-001|PYCARD-201	chr16	rs9888739	0.13	ITGAM
chr16	U7.115-201	chr16	rs9888739	0.13	ITGAM
chr16	PRSS8-201|PRSS8-202	chr16	rs9888739	0.13	ITGAM
chr16	ITGAX-001	chr16	rs9888739	0.13	ITGAM
chr16	STX1B-001	chr16	rs9888739	0.13	ITGAM
chr16	SETD1A-001|SETD1A-002|SETD1A-003	chr16	rs9888739	0.13	ITGAM
chr16	ZNF646-002|ZNF646-001|ZNF646-003|ZNF646-201	chr16	rs9888739	0.13	ITGAM
chr16	KAT8-001|KAT8-002	chr16	rs9888739	0.13	ITGAM
chr16	STX4-005|STX4-003|STX4-001	chr16	rs9888739	0.13	ITGAM
chr16	PRSS36-201|PRSS36-202	chr16	rs9937837	0.02	ITGAM
chr16	FUS-001|FUS-202|FUS-201	chr16	rs9937837	0.02	ITGAM
chr16	TRIM72-201	chr16	rs9937837	0.02	ITGAM
chr16	PYCARD-002|PYCARD-001|PYCARD-201	chr16	rs9937837	0.02	ITGAM
chr16	COX6A2-001	chr16	rs9937837	0.02	ITGAM
chr16	HSD3B7-001|HSD3B7-201|HSD3B7-202	chr16	rs9937837	0.02	ITGAM
chr16	PYDC1-001	chr16	rs9937837	0.02	ITGAM
chr16	ZNF646-002|ZNF646-001|ZNF646-003|ZNF646-201	chr16	rs9937837	0.02	ITGAM
chr16	ZNF668-002|ZNF668-001|ZNF668-006|ZNF668-003|ZNF668-005|ZNF668-004|ZNF668-203|ZNF668-201|ZNF668-202	chr16	rs9937837	0.02	ITGAM
chr16	ARMC5-202|ARMC5-205|ARMC5-201|ARMC5-204|ARMC5-203	chr16	rs9937837	0.02	ITGAM
chr16	PRSS8-201|PRSS8-202	chr16	rs9937837	0.02	ITGAM
chr16	STX4-005|STX4-003|STX4-001	chr16	rs9937837	0.02	ITGAM
chr16	ZNF720-012|ZNF720-001|ZNF720-003|ZNF720-005|ZNF720-007|ZNF720-014|ZNF720-006|ZNF720-008|ZNF720-201	chr16	rs9937837	0.02	ITGAM
chr16	KAT8-001|KAT8-002	chr16	rs9937837	0.02	ITGAM
chr3	PXK-001|PXK-002|PXK-010|PXK-004|PXK-006|PXK-011|PXK-009|PXK-005|PXK-003|PXK-201|PXK-202|PXK-203|PXK-204	chr3	rs6445975	0.28	PXK
chr3	RPP14-008|RPP14-001|RPP14-011|RP11-80H18.3-001|RP11-80H18.3-201	chr3	rs6445975	0.28	PXK
chr3	KCTD6-005|KCTD6-002|KCTD6-004|KCTD6-003|KCTD6-001	chr3	rs6445975	0.28	PXK
chr3	DNASE1L3-202|DNASE1L3-003|DNASE1L3-201|DNASE1L3-007|DNASE1L3-005|DNASE1L3-002|DNASE1L3-006|DNASE1L3-001	chr3	rs6445975	0.28	PXK
chr3	FLNB-AS1-001|FLNB-AS1-002	chr3	rs6445975	0.28	PXK
chr3	ACOX2-002|ACOX2-001|ACOX2-004	chr3	rs6445975	0.28	PXK
chr3	RP11-475O23.3-001	chr3	rs6445975	0.28	PXK
chr3	RP11-475O23.2-001	chr3	rs6445975	0.28	PXK
chr3	FAM107A-002|FAM107A-004|FAM107A-005|FAM107A-001|FAM107A-003|FAM107A-007	chr3	rs6445975	0.28	PXK
chr16	PYCARD-002|PYCARD-001|PYCARD-201	chr16	rs11150610	0.42	ITGAM
chr16	PYDC1-001	chr16	rs11150610	0.42	ITGAM
chr16	PRSS36-201|PRSS36-202	chr16	rs11150610	0.42	ITGAM
chr16	TRIM72-201	chr16	rs11150610	0.42	ITGAM
chr16	FUS-001|FUS-202|FUS-201	chr16	rs11150610	0.42	ITGAM
chr16	PRSS8-201|PRSS8-202	chr16	rs11150610	0.42	ITGAM
chr16	U7.115-201	chr16	rs11150610	0.42	ITGAM
chr16	KAT8-001|KAT8-002	chr16	rs11150610	0.42	ITGAM
chr16	COX6A2-001	chr16	rs11150610	0.42	ITGAM
chr16	HSD3B7-001|HSD3B7-201|HSD3B7-202	chr16	rs11150610	0.42	ITGAM
chr16	ARMC5-202|ARMC5-205|ARMC5-201|ARMC5-204|ARMC5-203	chr16	rs11150610	0.42	ITGAM
chr16	ZNF646-002|ZNF646-001|ZNF646-003|ZNF646-201	chr16	rs11150610	0.42	ITGAM
chr16	STX1B-001	chr16	rs11150610	0.42	ITGAM
chr16	ZNF764-001|ZNF764-002	chr16	rs7186852	0.08	NR
chr16	AC002310.7-002|AC002310.7-001	chr16	rs7186852	0.08	NR
chr16	SEPHS2-001|SEPHS2-203|SEPHS2-201|SEPHS2-202	chr16	rs7186852	0.08	NR
chr16	SNORA42.1-201	chr16	rs7186852	0.08	NR
chr16	DCTPP1-001	chr16	rs7186852	0.08	NR
chr16	SRCAP-004|SRCAP-001|SRCAP-202|SRCAP-201	chr16	rs7186852	0.08	NR
chr16	ZNF48-002|ZNF48-004|ZNF48-003|ZNF48-001	chr16	rs7186852	0.08	NR
chr16	CD2BP2-001	chr16	rs7186852	0.08	NR
chr16	FBRS-001|FBRS-201|FBRS-202	chr16	rs7186852	0.08	NR
chr16	TBC1D10B-001	chr16	rs7186852	0.08	NR
chr16	ZNF771-202|ZNF771-201	chr16	rs7186852	0.08	NR
chr16	CORO1A-001	chr16	rs7186852	0.08	NR
chr16	SNORA30-201	chr16	rs7186852	0.08	NR
chr16	ITGAL-201|ITGAL-202|ITGAL-203|ITGAL-204	chr16	rs7186852	0.08	NR
chr16	SEPT1-001	chr16	rs7186852	0.08	NR
chr16	C16orf92-201	chr16	rs7186852	0.08	NR
chr16	PPP4C-001	chr16	rs7186852	0.08	NR
chr16	MYLPF-001	chr16	rs7186852	0.08	NR
chr16	RNF40-001|RNF40-201|RNF40-202|RNF40-203|RNF40-204	chr16	rs7186852	0.08	NR
chr16	TMEM219-202|TMEM219-201	chr16	rs7186852	0.08	NR
chr16	ZNF689-001|ZNF689-201	chr16	rs7197475	0.08	NR
chr16	FBRS-001|FBRS-201|FBRS-202	chr16	rs7197475	0.08	NR
chr16	DCTPP1-001	chr16	rs7197475	0.08	NR
chr16	SNORA42.1-201	chr16	rs7197475	0.08	NR
chr16	AC002310.7-002|AC002310.7-001	chr16	rs7197475	0.08	NR
chr16	SRCAP-004|SRCAP-001|SRCAP-202|SRCAP-201	chr16	rs7197475	0.08	NR
chr16	ZNF764-001|ZNF764-002	chr16	rs7197475	0.08	NR
chr16	ZNF771-202|ZNF771-201	chr16	rs7197475	0.08	NR
chr16	SNORA30-201	chr16	rs7197475	0.08	NR
chr16	SEPHS2-001|SEPHS2-203|SEPHS2-201|SEPHS2-202	chr16	rs7197475	0.08	NR
chr16	CD2BP2-001	chr16	rs7197475	0.08	NR
chr16	TBC1D10B-001	chr16	rs7197475	0.08	NR
chr16	CORO1A-001	chr16	rs7197475	0.08	NR
chr16	ITGAL-201|ITGAL-202|ITGAL-203|ITGAL-204	chr16	rs7197475	0.08	NR
chr16	C16orf92-201	chr16	rs7197475	0.08	NR
chr16	SEPT1-001	chr16	rs7197475	0.08	NR
chr16	ZNF629-201	chr16	rs7197475	0.08	NR
chr16	RNF40-001|RNF40-201|RNF40-202|RNF40-203|RNF40-204	chr16	rs7197475	0.08	NR
chr16	PPP4C-001	chr16	rs7197475	0.08	NR
chr16	KAT8-001|KAT8-002	chr16	rs7197475	0.08	NR
chr16	MIR762-201	chr16	rs7197475	0.08	NR
chr16	MVP-001|MVP-201|MVP-202	chr16	rs7197475	0.08	NR
chr16	HSD3B7-001|HSD3B7-201|HSD3B7-202	chr16	rs7197475	0.08	NR
chr16	INO80E-001|INO80E-201|INO80E-202	chr16	rs7197475	0.08	NR
chr16	PRSS36-201|PRSS36-202	chr16	rs7197475	0.08	NR

[truncated: 9 more sheets: Asthma, Rheumatoid arthritis, Primary biliary cirrhosis, Psoriasis, Graves' disease, Celiac disease, Inflammatory biomarkers, Systemic sclerosis, Others]
